# Supplementary material for: Ecotype Evolution in Glossina palpalis Subspecies, Major Vectors of Sleeping Sickness
Source: PLoS Negl Trop Dis. 2015 Mar 16;9(3):e0003497. doi: 10.1371/journal.pntd.0003497 (PMC4361538; doi:10.1371/journal.pntd.0003497)
Supplement: S1 Table — (TXT) [file pntd.0003497.s001.txt]

Species	Country	Site	Landscape	Date	Day	Bassin	FAO_hydroshed	Sex	SubSample	X55_3	X55_3	XpGp13	XpGp13	pGp24	pGp24	XB104	XB104	XB110	XB110	C102	C102	GPCAG	GPCAG
Gpg	Burkina	Bama	Savannah	Nov_2007	1033	Mouhoun	Volta_basin	M	BurkinaBamaSavannahNov_2007MouhounVolta_basin	179	179	192	192	195	195	181	181	161	161	266	266	196	199
Gpg	Burkina	Bama	Savannah	Nov_2007	1033	Mouhoun	Volta_basin	M	BurkinaBamaSavannahNov_2007MouhounVolta_basin	179	179	190	190	205	205	181	181	161	161	266	266	196	199
Gpg	Burkina	Bama	Savannah	Nov_2007	1033	Mouhoun	Volta_basin	M	BurkinaBamaSavannahNov_2007MouhounVolta_basin	179	179	190	190	195	195	181	181	161	161	266	266	196	196
Gpg	Burkina	Bama	Savannah	Nov_2007	1033	Mouhoun	Volta_basin	F	BurkinaBamaSavannahNov_2007MouhounVolta_basin	179	179	190	192	195	205	181	181	161	161	266	269	193	199
Gpg	Burkina	Bama	Savannah	Nov_2007	1033	Mouhoun	Volta_basin	F	BurkinaBamaSavannahNov_2007MouhounVolta_basin	179	193	190	192	205	205	181	181	161	161	263	266	196	199
Gpg	Burkina	Bama	Savannah	Nov_2007	1033	Mouhoun	Volta_basin	M	BurkinaBamaSavannahNov_2007MouhounVolta_basin	179	179	192	192	197	197	181	181	217	217	266	266	196	196
Gpg	Burkina	Bama	Savannah	Nov_2007	1033	Mouhoun	Volta_basin	F	BurkinaBamaSavannahNov_2007MouhounVolta_basin	179	179	190	192	195	195	175	201	161	161	266	266	196	199
Gpg	Burkina	Bama	Savannah	Nov_2007	1033	Mouhoun	Volta_basin	F	BurkinaBamaSavannahNov_2007MouhounVolta_basin	179	179	172	188	195	195	181	207	161	161	266	266	190	199
Gpg	Burkina	Bama	Savannah	Nov_2007	1033	Mouhoun	Volta_basin	F	BurkinaBamaSavannahNov_2007MouhounVolta_basin	179	179	184	190	211	211	183	201	161	161	266	269	196	196
Gpg	Burkina	Bama	Savannah	Nov_2007	1033	Mouhoun	Volta_basin	F	BurkinaBamaSavannahNov_2007MouhounVolta_basin	179	195	172	190	195	205	175	181	161	161	266	266	196	199
Gpg	Burkina	Bama	Savannah	Nov_2007	1033	Mouhoun	Volta_basin	F	BurkinaBamaSavannahNov_2007MouhounVolta_basin	179	179	190	192	195	195	175	181	161	161	266	266	196	199
Gpg	Burkina	Bama	Savannah	Nov_2007	1033	Mouhoun	Volta_basin	F	BurkinaBamaSavannahNov_2007MouhounVolta_basin	177	179	190	192	195	195	183	201	161	161	266	266	196	199
Gpg	Burkina	Bama	Savannah	Nov_2007	1033	Mouhoun	Volta_basin	F	BurkinaBamaSavannahNov_2007MouhounVolta_basin	179	179	190	192	211	211	201	201	161	217	266	266	196	199
Gpg	Burkina	Bama	Savannah	Nov_2007	1033	Mouhoun	Volta_basin	F	BurkinaBamaSavannahNov_2007MouhounVolta_basin	179	179	172	192	195	195	181	207	159	161	266	266	196	199
Gpg	Burkina	Bama	Savannah	Nov_2007	1033	Mouhoun	Volta_basin	M	BurkinaBamaSavannahNov_2007MouhounVolta_basin	179	179	192	192	195	195	175	175	161	161	266	266	196	199
Gpg	Burkina	Bama	Savannah	Nov_2007	1033	Mouhoun	Volta_basin	M	BurkinaBamaSavannahNov_2007MouhounVolta_basin	179	179	190	190	195	195	181	181	161	161	266	269	196	202
Gpg	Burkina	Bama	Savannah	Nov_2007	1033	Mouhoun	Volta_basin	F	BurkinaBamaSavannahNov_2007MouhounVolta_basin	179	179	172	190	195	195	181	183	161	161	266	266	190	202
Gpg	Burkina	Bama	Savannah	Nov_2007	1033	Mouhoun	Volta_basin	F	BurkinaBamaSavannahNov_2007MouhounVolta_basin	179	179	172	190	195	195	181	181	161	161	266	266	196	199
Gpg	Burkina	Bama	Savannah	Nov_2007	1033	Mouhoun	Volta_basin	F	BurkinaBamaSavannahNov_2007MouhounVolta_basin	179	179	190	190	205	205	175	183	161	205	266	266	196	196
Gpg	Burkina	Bama	Savannah	Nov_2007	1033	Mouhoun	Volta_basin	M	BurkinaBamaSavannahNov_2007MouhounVolta_basin	179	179	172	172	197	197	181	181	161	161	266	266	196	199
Gpg	Burkina	Bama	Savannah	Nov_2007	1033	Mouhoun	Volta_basin	M	BurkinaBamaSavannahNov_2007MouhounVolta_basin	177	177	190	190	195	195	181	181	219	219	266	266	196	199
Gpg	Burkina	Bama	Savannah	Nov_2007	1033	Mouhoun	Volta_basin	M	BurkinaBamaSavannahNov_2007MouhounVolta_basin	179	179	190	190	205	205	183	183	161	161	266	266	190	199
Gpg	Burkina	Banzon	Savannah	Mars_2008	1184	Mouhoun	Volta_basin	f	BurkinaBanzonSavannahMars_2008MouhounVolta_basin	177	181	184	192	195	211	183	201	161	161	266	266	190	196
Gpg	Burkina	Banzon	Savannah	Mars_2008	1184	Mouhoun	Volta_basin	f	BurkinaBanzonSavannahMars_2008MouhounVolta_basin	179	179	192	192	195	195	181	181	165	165	266	266	190	196
Gpg	Burkina	Banzon	Savannah	Mars_2008	1184	Mouhoun	Volta_basin	m	BurkinaBanzonSavannahMars_2008MouhounVolta_basin	179	179	190	190	195	205	181	181	161	161	266	266	190	196
Gpg	Burkina	Banzon	Savannah	Mars_2008	1184	Mouhoun	Volta_basin	m	BurkinaBanzonSavannahMars_2008MouhounVolta_basin	177	177	172	172	195	195	181	181	161	161	260	266	196	196
Gpg	Burkina	Banzon	Savannah	Mars_2008	1184	Mouhoun	Volta_basin	m	BurkinaBanzonSavannahMars_2008MouhounVolta_basin	179	179	192	192	209	211	175	175	159	159	260	266	190	196
Gpg	Burkina	Banzon	Savannah	Mars_2008	1184	Mouhoun	Volta_basin	m	BurkinaBanzonSavannahMars_2008MouhounVolta_basin	179	179	192	192	195	195	181	181	161	161	266	266	196	199
Gpg	Burkina	Banzon	Savannah	Mars_2008	1184	Mouhoun	Volta_basin	f	BurkinaBanzonSavannahMars_2008MouhounVolta_basin	179	179	192	192	195	209	181	181	161	161	266	269	196	199
Gpg	Burkina	Banzon	Savannah	Mars_2008	1184	Mouhoun	Volta_basin	f	BurkinaBanzonSavannahMars_2008MouhounVolta_basin	179	179	172	192	195	215	175	183	159	161	266	266	190	190
Gpg	Burkina	Banzon	Savannah	Mars_2008	1184	Mouhoun	Volta_basin	m	BurkinaBanzonSavannahMars_2008MouhounVolta_basin	179	179	190	190	195	195	181	181	161	161	263	266	190	199
Gpg	Burkina	Banzon	Savannah	Mars_2008	1184	Mouhoun	Volta_basin	m	BurkinaBanzonSavannahMars_2008MouhounVolta_basin	179	179	184	184	195	195	183	183	179	179	266	266	190	196
Gpg	Burkina	Banzon	Savannah	Mars_2008	1184	Mouhoun	Volta_basin	m	BurkinaBanzonSavannahMars_2008MouhounVolta_basin	179	179	192	192	195	211	181	181	223	223	254	263	190	196
Gpg	Burkina	Banzon	Savannah	Mars_2008	1184	Mouhoun	Volta_basin	f	BurkinaBanzonSavannahMars_2008MouhounVolta_basin	179	193	172	190	195	195	181	181	161	161	266	269	190	196
Gpg	Burkina	Banzon	Savannah	Mars_2008	1184	Mouhoun	Volta_basin	f	BurkinaBanzonSavannahMars_2008MouhounVolta_basin	179	179	190	192	195	209	181	197	159	161	266	266	196	196
Gpg	Burkina	Banzon	Savannah	Mars_2008	1184	Mouhoun	Volta_basin	f	BurkinaBanzonSavannahMars_2008MouhounVolta_basin	179	179	184	192	205	205	181	181	161	161	260	269	190	196
Gpg	Burkina	Banzon	Savannah	Mars_2008	1184	Mouhoun	Volta_basin	f	BurkinaBanzonSavannahMars_2008MouhounVolta_basin	179	183	172	184	195	195	181	181	161	177	266	269	196	196
Gpg	Burkina	Banzon	Savannah	Mars_2008	1184	Mouhoun	Volta_basin	f	BurkinaBanzonSavannahMars_2008MouhounVolta_basin	179	191	190	192	209	209	181	181	161	161	263	263	196	196
Gpg	Burkina	Banzon	Savannah	Mars_2008	1184	Mouhoun	Volta_basin	m	BurkinaBanzonSavannahMars_2008MouhounVolta_basin	177	177	190	190	211	211	183	183	161	161	263	266	196	196
Gpg	Burkina	Banzon	Savannah	Mars_2008	1184	Mouhoun	Volta_basin	m	BurkinaBanzonSavannahMars_2008MouhounVolta_basin	177	177	190	190	195	195	181	181	161	161	266	266	196	196
Gpg	Burkina	Banzon	Savannah	Mars_2008	1184	Mouhoun	Volta_basin	f	BurkinaBanzonSavannahMars_2008MouhounVolta_basin	179	179	192	192	195	209	181	201	157	161	263	266	190	196
Gpg	Burkina	Banzon	Savannah	Mars_2008	1184	Mouhoun	Volta_basin	f	BurkinaBanzonSavannahMars_2008MouhounVolta_basin	177	181	190	194	195	211	181	197	161	161	260	266	190	190
Gpg	Burkina	Banzon	Savannah	Mars_2008	1184	Mouhoun	Volta_basin	f	BurkinaBanzonSavannahMars_2008MouhounVolta_basin	179	193	190	196	195	211	183	203	161	161	266	266	190	190
Gpg	Burkina	Banzon	Savannah	Mars_2008	1184	Mouhoun	Volta_basin	f	BurkinaBanzonSavannahMars_2008MouhounVolta_basin	179	179	190	192	195	195	181	181	161	227	266	266	196	199
Gpg	Burkina	Bleni	Savannah	Mars_2008	1184	Niger	Niger_river_basin	f	BurkinaBleniSavannahMars_2008NigerNiger_river_basin	179	179	190	196	195	195	181	181	161	161	266	269	196	196
Gpg	Burkina	Bleni	Savannah	Mars_2008	1184	Niger	Niger_river_basin	f	BurkinaBleniSavannahMars_2008NigerNiger_river_basin	177	181	190	190	195	195	181	197	161	161	266	266	190	190
Gpg	Burkina	Bleni	Savannah	Mars_2008	1184	Niger	Niger_river_basin	f	BurkinaBleniSavannahMars_2008NigerNiger_river_basin	179	179	190	190	195	195	175	181	161	161	260	266	196	199
Gpg	Burkina	Bleni	Savannah	Mars_2008	1184	Niger	Niger_river_basin	f	BurkinaBleniSavannahMars_2008NigerNiger_river_basin	179	179	172	190	195	205	175	175	157	161	266	266	190	190
Gpg	Burkina	Bleni	Savannah	Mars_2008	1184	Niger	Niger_river_basin	m	BurkinaBleniSavannahMars_2008NigerNiger_river_basin	179	179	196	196	195	211	181	181	161	161	266	269	196	199
Gpg	Burkina	Bleni	Savannah	Mars_2008	1184	Niger	Niger_river_basin	m	BurkinaBleniSavannahMars_2008NigerNiger_river_basin	179	179	192	192	195	209	181	181	161	161	263	266	196	199
Gpg	Burkina	Bleni	Savannah	Mars_2008	1184	Niger	Niger_river_basin	M	BurkinaBleniSavannahMars_2008NigerNiger_river_basin	179	179	190	190	195	201	185	185	157	157	263	266	190	202
Gpg	Burkina	Bleni	Savannah	Mars_2008	1184	Niger	Niger_river_basin	m	BurkinaBleniSavannahMars_2008NigerNiger_river_basin	179	179	192	192	195	201	181	181	161	161	266	266	196	205
Gpg	Burkina	Bleni	Savannah	Mars_2008	1184	Niger	Niger_river_basin	m	BurkinaBleniSavannahMars_2008NigerNiger_river_basin	177	177	190	190	195	195	181	181	161	161	266	266	190	196
Gpg	Burkina	Bleni	Savannah	Mars_2008	1184	Niger	Niger_river_basin	m	BurkinaBleniSavannahMars_2008NigerNiger_river_basin	179	179	190	190	195	195	197	197	161	161	260	269	190	190
Gpg	Burkina	Bleni	Savannah	Mars_2008	1184	Niger	Niger_river_basin	m	BurkinaBleniSavannahMars_2008NigerNiger_river_basin	179	179	190	190	211	211	181	181	161	161	266	266	196	199
Gpg	Burkina	Darsalamy	Savannah	Mars_2008	1184	Mouhoun	Volta_basin	f	BurkinaDarsalamySavannahMars_2008MouhounVolta_basin	179	179	172	172	195	195	175	185	159	161	263	266	196	199
Gpg	Burkina	Darsalamy	Savannah	Mars_2008	1184	Mouhoun	Volta_basin	f	BurkinaDarsalamySavannahMars_2008MouhounVolta_basin	179	179	174	174	221	225	199	199	149	149	263	266	205	205
Gpg	Burkina	Darsalamy	Savannah	Mars_2008	1184	Mouhoun	Volta_basin	f	BurkinaDarsalamySavannahMars_2008MouhounVolta_basin	179	179	192	192	195	209	175	181	159	161	269	272	190	199
Gpg	Burkina	Darsalamy	Savannah	Mars_2008	1184	Mouhoun	Volta_basin	m	BurkinaDarsalamySavannahMars_2008MouhounVolta_basin	179	179	192	192	195	195	181	181	161	161	263	266	190	196
Gpg	Burkina	Darsalamy	Savannah	Mars_2008	1184	Mouhoun	Volta_basin	m	BurkinaDarsalamySavannahMars_2008MouhounVolta_basin	179	179	190	190	195	195	207	207	161	161	266	266	190	199
Gpg	Burkina	Darsalamy	Savannah	Mars_2008	1184	Mouhoun	Volta_basin	f	BurkinaDarsalamySavannahMars_2008MouhounVolta_basin	179	187	192	196	209	211	181	181	161	163	263	263	190	196
Gpg	Burkina	Darsalamy	Savannah	Mars_2008	1184	Mouhoun	Volta_basin	m	BurkinaDarsalamySavannahMars_2008MouhounVolta_basin	191	191	192	192	195	195	175	175	161	161	260	269	196	196
Gpg	Burkina	Darsalamy	Savannah	Mars_2008	1184	Mouhoun	Volta_basin	m	BurkinaDarsalamySavannahMars_2008MouhounVolta_basin	195	195	192	192	195	205	181	181	161	161	266	266	193	199
Gpg	Burkina	Darsalamy	Savannah	Mars_2008	1184	Mouhoun	Volta_basin	f	BurkinaDarsalamySavannahMars_2008MouhounVolta_basin	179	179	190	192	195	195	181	207	161	161	266	266	190	190
Gpg	Burkina	Darsalamy	Savannah	Mars_2008	1184	Mouhoun	Volta_basin	f	BurkinaDarsalamySavannahMars_2008MouhounVolta_basin	179	179	186	192	195	195	181	183	157	161	266	266	190	193
Gpg	Burkina	Darsalamy	Savannah	Mars_2008	1184	Mouhoun	Volta_basin	m	BurkinaDarsalamySavannahMars_2008MouhounVolta_basin	179	179	190	190	195	195	181	181	161	161	263	266	190	196
Gpg	Burkina	Darsalamy	Savannah	Mars_2008	1184	Mouhoun	Volta_basin	m	BurkinaDarsalamySavannahMars_2008MouhounVolta_basin	179	179	190	190	195	195	175	175	163	163	266	266	193	196
Gpg	Burkina	Darsalamy	Savannah	Mars_2008	1184	Mouhoun	Volta_basin	f	BurkinaDarsalamySavannahMars_2008MouhounVolta_basin	179	179	190	192	195	195	181	207	159	161	260	266	190	196
Gpg	Burkina	Darsalamy	Savannah	Mars_2008	1184	Mouhoun	Volta_basin	m	BurkinaDarsalamySavannahMars_2008MouhounVolta_basin	179	179	192	192	195	195	181	181	181	181	266	266	199	199
Gpg	Burkina	Darsalamy	Savannah	Mars_2008	1184	Mouhoun	Volta_basin	m	BurkinaDarsalamySavannahMars_2008MouhounVolta_basin	179	179	172	172	195	195	181	181	161	161	263	266	190	196
Gpg	Burkina	Darsalamy	Savannah	Mars_2008	1184	Mouhoun	Volta_basin	f	BurkinaDarsalamySavannahMars_2008MouhounVolta_basin	179	179	178	184	195	209	183	185	159	161	266	266	190	196
Gpg	Burkina	Darsalamy	Savannah	Mars_2008	1184	Mouhoun	Volta_basin	m	BurkinaDarsalamySavannahMars_2008MouhounVolta_basin	177	177	190	190	195	195	181	181	161	161	266	266	196	196
Gpg	Burkina	Folonzo	Savannah	Apr_2007	849	Comoe	West_Coast	M	BurkinaFolonzoSavannahApr_2007ComoeWest_Coast	179	179	190	190	195	195	178	178	159	159	266	269	196	196
Gpg	Burkina	Folonzo	Savannah	Apr_2007	849	Comoe	West_Coast	M	BurkinaFolonzoSavannahApr_2007ComoeWest_Coast	179	179	192	192	195	195	177	177	161	161	266	269	196	196
Gpg	Burkina	Folonzo	Savannah	Apr_2007	849	Comoe	West_Coast	M	BurkinaFolonzoSavannahApr_2007ComoeWest_Coast	179	179	190	190	195	195	178	178	161	161	260	269	190	190
Gpg	Burkina	Folonzo	Savannah	Apr_2007	849	Comoe	West_Coast	M	BurkinaFolonzoSavannahApr_2007ComoeWest_Coast	183	183	192	192	195	195	178	178	203	203	266	266	196	196
Gpg	Burkina	Folonzo	Savannah	Apr_2007	849	Comoe	West_Coast	M	BurkinaFolonzoSavannahApr_2007ComoeWest_Coast	179	179	192	192	195	195	181	181	161	161	266	266	190	196
Gpg	Burkina	Folonzo	Savannah	Apr_2007	849	Comoe	West_Coast	M	BurkinaFolonzoSavannahApr_2007ComoeWest_Coast	185	185	192	192	195	195	197	197	161	161	266	266	190	196
Gpg	Burkina	Folonzo	Savannah	Apr_2007	849	Comoe	West_Coast	M	BurkinaFolonzoSavannahApr_2007ComoeWest_Coast	179	179	190	190	195	195	178	178	159	159	260	266	190	196
Gpg	Burkina	Folonzo	Savannah	Apr_2007	849	Comoe	West_Coast	M	BurkinaFolonzoSavannahApr_2007ComoeWest_Coast	177	177	190	190	195	195	181	181	161	161	266	266	190	196
Gpg	Burkina	Folonzo	Savannah	Apr_2007	849	Comoe	West_Coast	M	BurkinaFolonzoSavannahApr_2007ComoeWest_Coast	175	175	190	190	195	195	173	173	161	161	266	266	190	196
Gpg	Burkina	Folonzo	Savannah	Apr_2007	849	Comoe	West_Coast	M	BurkinaFolonzoSavannahApr_2007ComoeWest_Coast	179	179	172	172	195	195	178	178	185	185	266	269	196	196
Gpg	Burkina	Folonzo	Savannah	Apr_2007	849	Comoe	West_Coast	M	BurkinaFolonzoSavannahApr_2007ComoeWest_Coast	183	183	192	192	195	195	178	178	161	161	254	266	196	205
Gpg	Burkina	Folonzo	Savannah	Apr_2007	849	Comoe	West_Coast	M	BurkinaFolonzoSavannahApr_2007ComoeWest_Coast	179	179	190	190	195	195	178	178	161	161	260	266	196	196
Gpg	Burkina	Niafongo	Savannah	Mars_2008	1184	Mouhoun	Volta_basin	f	BurkinaNiafongoSavannahMars_2008MouhounVolta_basin	179	179	190	192	195	211	183	197	161	161	263	266	190	196
Gpg	Burkina	Niafongo	Savannah	Mars_2008	1184	Mouhoun	Volta_basin	f	BurkinaNiafongoSavannahMars_2008MouhounVolta_basin	179	179	190	192	209	209	183	183	161	161	263	266	196	199
Gpg	Burkina	Niafongo	Savannah	Mars_2008	1184	Mouhoun	Volta_basin	f	BurkinaNiafongoSavannahMars_2008MouhounVolta_basin	179	179	190	190	195	215	175	183	161	161	266	266	196	199
Gpg	Burkina	Niafongo	Savannah	Mars_2008	1184	Mouhoun	Volta_basin	m	BurkinaNiafongoSavannahMars_2008MouhounVolta_basin	173	173	190	190	209	211	181	181	161	161	266	266	196	199
Gpg	Burkina	Niafongo	Savannah	Mars_2008	1184	Mouhoun	Volta_basin	m	BurkinaNiafongoSavannahMars_2008MouhounVolta_basin	179	179	192	192	195	211	183	183	161	161	260	260	190	196
Gpg	Burkina	Niafongo	Savannah	Mars_2008	1184	Mouhoun	Volta_basin	m	BurkinaNiafongoSavannahMars_2008MouhounVolta_basin	179	179	172	172	195	211	181	181	161	161	266	266	196	196
Gpg	Burkina	Niafongo	Savannah	Mars_2008	1184	Mouhoun	Volta_basin	m	BurkinaNiafongoSavannahMars_2008MouhounVolta_basin	179	179	190	190	195	211	197	197	159	159	266	269	196	196
Gpg	Burkina	Niafongo	Savannah	Mars_2008	1184	Mouhoun	Volta_basin	f	BurkinaNiafongoSavannahMars_2008MouhounVolta_basin	173	179	192	192	195	195	175	197	161	161	260	266	196	196
Gpg	Burkina	Niafongo	Savannah	Mars_2008	1184	Mouhoun	Volta_basin	f	BurkinaNiafongoSavannahMars_2008MouhounVolta_basin	179	179	172	190	197	209	183	197	161	161	266	266	196	196
Gpg	Burkina	Niafongo	Savannah	Mars_2008	1184	Mouhoun	Volta_basin	m	BurkinaNiafongoSavannahMars_2008MouhounVolta_basin	179	179	190	190	211	211	175	175	161	161	266	266	190	199
Gpg	Burkina	Niafongo	Savannah	Mars_2008	1184	Mouhoun	Volta_basin	m	BurkinaNiafongoSavannahMars_2008MouhounVolta_basin	179	179	192	192	195	195	197	197	163	163	266	266	196	196
Gpg	Burkina	Niafongo	Savannah	Mars_2008	1184	Mouhoun	Volta_basin	f	BurkinaNiafongoSavannahMars_2008MouhounVolta_basin	179	183	190	192	195	209	181	197	161	161	260	266	190	190
Gpg	Burkina	Niafongo	Savannah	Mars_2008	1184	Mouhoun	Volta_basin	f	BurkinaNiafongoSavannahMars_2008MouhounVolta_basin	179	179	192	192	211	211	181	197	161	161	266	266	196	199
Gpg	Burkina	Niafongo	Savannah	Mars_2008	1184	Mouhoun	Volta_basin	f	BurkinaNiafongoSavannahMars_2008MouhounVolta_basin	177	191	172	190	195	211	175	175	161	163	260	263	196	199
Gpg	Burkina	Niafongo	Savannah	Mars_2008	1184	Mouhoun	Volta_basin	m	BurkinaNiafongoSavannahMars_2008MouhounVolta_basin	179	179	192	192	195	195	183	183	161	161	263	266	190	196
Gpg	Burkina	Niafongo	Savannah	Mars_2008	1184	Mouhoun	Volta_basin	m	BurkinaNiafongoSavannahMars_2008MouhounVolta_basin	179	179	192	192	195	205	197	197	161	161	263	266	196	196
Gpg	Burkina	Niafongo	Savannah	Mars_2008	1184	Mouhoun	Volta_basin	m	BurkinaNiafongoSavannahMars_2008MouhounVolta_basin	173	173	190	190	195	195	181	181	161	161	266	266	196	196
Gpg	Burkina	Niafongo	Savannah	Mars_2008	1184	Mouhoun	Volta_basin	m	BurkinaNiafongoSavannahMars_2008MouhounVolta_basin	179	179	192	192	195	211	181	181	161	161	260	266	196	196
Gpg	Burkina	Niafongo	Savannah	Mars_2008	1184	Mouhoun	Volta_basin	f	BurkinaNiafongoSavannahMars_2008MouhounVolta_basin	179	179	190	196	211	211	175	181	161	163	269	269	190	196
Gpg	Burkina	Niafongo	Savannah	Mars_2008	1184	Mouhoun	Volta_basin	m	BurkinaNiafongoSavannahMars_2008MouhounVolta_basin	179	179	192	192	195	209	175	175	159	159	269	269	190	199
Gpg	Burkina	Toussiana	Savannah	Mars_2008	1184	Comoe	West_Coast	f	BurkinaToussianaSavannahMars_2008ComoeWest_Coast	179	183	190	190	195	195	181	181	159	161	266	269	196	199
Gpg	Burkina	Toussiana	Savannah	Mars_2008	1184	Comoe	West_Coast	f	BurkinaToussianaSavannahMars_2008ComoeWest_Coast	179	179	184	184	195	207	175	175	159	181	266	269	190	190
Gpg	Burkina	Toussiana	Savannah	Mars_2008	1184	Comoe	West_Coast	f	BurkinaToussianaSavannahMars_2008ComoeWest_Coast	179	179	190	192	195	195	175	181	161	161	266	266	190	190
Gpg	Burkina	Toussiana	Savannah	Mars_2008	1184	Comoe	West_Coast	m	BurkinaToussianaSavannahMars_2008ComoeWest_Coast	179	179	194	194	195	209	181	181	159	159	263	266	190	190
Gpg	Burkina	Toussiana	Savannah	Mars_2008	1184	Comoe	West_Coast	m	BurkinaToussianaSavannahMars_2008ComoeWest_Coast	179	179	190	190	195	209	181	181	159	159	263	266	190	193
Gpg	Burkina	Toussiana	Savannah	Mars_2008	1184	Comoe	West_Coast	f	BurkinaToussianaSavannahMars_2008ComoeWest_Coast	179	179	190	190	209	209	175	181	161	161	260	263	190	190
Gpg	Gambia	BanjulNorth	Coast	Jul_2006	576	Gambie	West_Coast	m?	GambiaBanjulNorthCoastJul_2006GambieWest_Coast	215	215	172	172	195	213	185	185	161	161	266	266	196	205
Gpg	Gambia	BanjulNorth	Coast	Jul_2006	576	Gambie	West_Coast	M?	GambiaBanjulNorthCoastJul_2006GambieWest_Coast	181	181	186	186	195	197	181	181	243	243	266	269	196	199
Gpg	Gambia	BanjulNorth	Coast	Jul_2006	576	Gambie	West_Coast	M?	GambiaBanjulNorthCoastJul_2006GambieWest_Coast	181	181	172	172	201	203	175	175	161	161	266	266	190	199
Gpg	Gambia	BanjulNorth	Coast	Jul_2006	576	Gambie	West_Coast	F	GambiaBanjulNorthCoastJul_2006GambieWest_Coast	185	185	172	198	195	197	173	187	161	163	269	269	190	199
Gpg	Gambia	BanjulNorth	Coast	Jul_2006	576	Gambie	West_Coast	F	GambiaBanjulNorthCoastJul_2006GambieWest_Coast	181	239	172	194	195	197	173	173	161	161	266	266	199	199
Gpg	Gambia	BanjulNorth	Coast	Jul_2006	576	Gambie	West_Coast	M?	GambiaBanjulNorthCoastJul_2006GambieWest_Coast	191	191	200	200	209	211	173	173	161	161	263	266	196	199
Gpg	Gambia	BanjulNorth	Coast	Jul_2006	576	Gambie	West_Coast	M?	GambiaBanjulNorthCoastJul_2006GambieWest_Coast	179	179	190	190	195	197	183	183	159	159	266	266	193	199
Gpg	Gambia	BanjulNorth	Coast	Jul_2006	576	Gambie	West_Coast	F	GambiaBanjulNorthCoastJul_2006GambieWest_Coast	179	179	172	194	197	209	191	199	161	161	263	263	199	202
Gpg	Gambia	BanjulNorth	Coast	Jul_2006	576	Gambie	West_Coast	F	GambiaBanjulNorthCoastJul_2006GambieWest_Coast	181	181	182	198	201	201	173	181	161	161	263	266	196	202
Gpg	Gambia	BanjulNorth	Coast	Jul_2006	576	Gambie	West_Coast	M?	GambiaBanjulNorthCoastJul_2006GambieWest_Coast	213	213	198	198	195	207	181	181	161	161	266	269	190	196
Gpg	Gambia	BanjulNorth	Coast	Jul_2006	576	Gambie	West_Coast	M?	GambiaBanjulNorthCoastJul_2006GambieWest_Coast	183	183	192	192	195	209	173	173	247	247	266	266	199	199
Gpg	Gambia	BanjulNorth	Coast	Jul_2006	576	Gambie	West_Coast	F	GambiaBanjulNorthCoastJul_2006GambieWest_Coast	179	187	172	198	195	207	173	181	161	163	263	263	193	199
Gpg	Gambia	BanjulNorth	Coast	Jul_2006	576	Gambie	West_Coast	F	GambiaBanjulNorthCoastJul_2006GambieWest_Coast	177	179	172	196	197	207	173	179	161	161	269	269	196	196
Gpg	Gambia	BanjulNorth	Coast	Jul_2006	576	Gambie	West_Coast	F	GambiaBanjulNorthCoastJul_2006GambieWest_Coast	177	189	172	172	195	195	173	183	161	161	266	269	199	202
Gpg	Gambia	BanjulNorth	Coast	Jul_2006	576	Gambie	West_Coast	F	GambiaBanjulNorthCoastJul_2006GambieWest_Coast	179	181	172	190	195	197	173	173	161	161	266	266	190	196
Gpg	Gambia	BanjulNorth	Coast	Jul_2006	576	Gambie	West_Coast	F	GambiaBanjulNorthCoastJul_2006GambieWest_Coast	179	191	172	196	199	207	173	179	161	161	266	266	199	199
Gpg	Gambia	BanjulNorth	Coast	Jul_2006	576	Gambie	West_Coast	F	GambiaBanjulNorthCoastJul_2006GambieWest_Coast	181	183	172	192	201	201	173	193	161	161	257	263	190	199
Gpg	Gambia	BanjulNorth	Coast	Jul_2006	576	Gambie	West_Coast	F	GambiaBanjulNorthCoastJul_2006GambieWest_Coast	181	181	190	196	195	201	173	181	161	161	266	266	196	202
Gpg	Gambia	BanjulNorth	Coast	Jul_2006	576	Gambie	West_Coast	M?	GambiaBanjulNorthCoastJul_2006GambieWest_Coast	187	187	172	172	197	213	185	185	161	161	269	269	190	196
Gpg	Gambia	BanjulNorth	Coast	Jul_2006	576	Gambie	West_Coast	M?	GambiaBanjulNorthCoastJul_2006GambieWest_Coast	179	179	172	172	195	209	173	173	161	161	266	266	196	196
Gpg	Gambia	BanjulNorth	Coast	Jul_2006	576	Gambie	West_Coast	F	GambiaBanjulNorthCoastJul_2006GambieWest_Coast	179	181	192	200	195	195	185	187	161	161	251	266	196	202
Gpg	Gambia	BanjulNorth	Coast	Jul_2006	576	Gambie	West_Coast	M?	GambiaBanjulNorthCoastJul_2006GambieWest_Coast	179	179	172	172	201	211	173	173	157	157	266	269	190	196
Gpg	Gambia	BanjulNorth	Coast	Jul_2006	576	Gambie	West_Coast	F	GambiaBanjulNorthCoastJul_2006GambieWest_Coast	179	179	172	198	207	207	173	201	157	161	266	269	196	199
Gpg	Gambia	BanjulNorth	Coast	Jul_2006	576	Gambie	West_Coast	M?	GambiaBanjulNorthCoastJul_2006GambieWest_Coast	179	179	198	198	197	201	185	185	161	161	266	272	196	199
Gpg	Gambia	BanjulNorth	Coast	Jul_2006	576	Gambie	West_Coast	M?	GambiaBanjulNorthCoastJul_2006GambieWest_Coast	181	181	172	172	207	209	173	173	161	161	266	269	196	199
Gpg	Gambia	BanjulNorth	Coast	Jul_2006	576	Gambie	West_Coast	F	GambiaBanjulNorthCoastJul_2006GambieWest_Coast	181	187	196	200	195	195	179	183	161	161	266	269	193	205
Gpg	Gambia	BanjulNorth	Coast	Jul_2006	576	Gambie	West_Coast	F	GambiaBanjulNorthCoastJul_2006GambieWest_Coast	179	181	182	194	195	209	173	173	161	161	266	266	196	202
Gpg	Gambia	BanjulNorth	Coast	Jul_2006	576	Gambie	West_Coast	M?	GambiaBanjulNorthCoastJul_2006GambieWest_Coast	183	183	192	192	201	207	179	179	161	161	266	269	196	196
Gpg	Gambia	BanjulNorth	Coast	Jul_2006	576	Gambie	West_Coast	M?	GambiaBanjulNorthCoastJul_2006GambieWest_Coast	179	179	190	190	195	201	173	173	161	161	263	266	196	202
Gpg	Gambia	BanjulNorth	Coast	Jul_2006	576	Gambie	West_Coast	F	GambiaBanjulNorthCoastJul_2006GambieWest_Coast	179	181	172	198	209	209	175	187	161	247	263	266	190	196
Gpg	Gambia	BanjulNorth	Coast	Jul_2006	576	Gambie	West_Coast	F	GambiaBanjulNorthCoastJul_2006GambieWest_Coast	179	181	172	172	195	195	173	187	161	161	266	269	196	199
Gpg	Gambia	BanjulNorth	Coast	Jul_2006	576	Gambie	West_Coast	F	GambiaBanjulNorthCoastJul_2006GambieWest_Coast	191	241	190	196	195	195	173	179	161	161	266	269	196	199
Gpg	Gambia	BanjulNorth	Coast	Jul_2006	576	Gambie	West_Coast	M?	GambiaBanjulNorthCoastJul_2006GambieWest_Coast	179	179	172	172	195	197	181	181	161	161	266	266	196	199
Gpg	Gambia	BanjulNorth	Coast	Jul_2006	576	Gambie	West_Coast	F	GambiaBanjulNorthCoastJul_2006GambieWest_Coast	181	181	172	192	195	201	179	187	161	161	266	266	196	199
Gpg	Gambia	BanjulNorth	Coast	Jul_2006	576	Gambie	West_Coast	F	GambiaBanjulNorthCoastJul_2006GambieWest_Coast	179	183	172	172	195	197	173	177	161	161	263	266	196	199
Gpg	Gambia	BanjulNorth	Coast	Jul_2006	576	Gambie	West_Coast	F	GambiaBanjulNorthCoastJul_2006GambieWest_Coast	179	179	172	172	195	195	173	175	161	233	266	272	199	199
Gpg	Gambia	BanjulNorth	Coast	Jul_2006	576	Gambie	West_Coast	F	GambiaBanjulNorthCoastJul_2006GambieWest_Coast	179	179	172	190	195	207	173	173	161	161	260	266	196	199
Gpg	Gambia	BanjulNorth	Coast	Jul_2006	576	Gambie	West_Coast	M?	GambiaBanjulNorthCoastJul_2006GambieWest_Coast	179	179	198	198	197	201	183	183	161	161	266	269	193	196
Gpg	Gambia	BanjulNorth	Coast	Jul_2006	576	Gambie	West_Coast	F	GambiaBanjulNorthCoastJul_2006GambieWest_Coast	179	179	190	196	195	195	173	179	161	163	269	269	184	193
Gpg	Gambia	BanjulNorth	Coast	Jul_2006	576	Gambie	West_Coast	F	GambiaBanjulNorthCoastJul_2006GambieWest_Coast	169	181	190	194	209	211	173	173	161	161	266	266	196	202
Gpg	Gambia	BanjulNorth	Coast	Jul_2006	576	Gambie	West_Coast	F	GambiaBanjulNorthCoastJul_2006GambieWest_Coast	179	189	172	196	215	215	183	199	159	161	266	266	199	202
Gpg	Gambia	BanjulNorth	Coast	Jul_2006	576	Gambie	West_Coast	F	GambiaBanjulNorthCoastJul_2006GambieWest_Coast	169	181	172	198	207	207	175	183	161	161	266	269	193	196
Gpg	Gambia	BanjulSth	Coast	Jul_2006	576	Gambie	West_Coast	M?	GambiaBanjulSthCoastJul_2006GambieWest_Coast	181	181	172	172	207	213	185	185	161	161	266	266	196	199
Gpg	Gambia	BanjulSth	Coast	Jul_2006	576	Gambie	West_Coast	M?	GambiaBanjulSthCoastJul_2006GambieWest_Coast	181	181	196	196	201	213	175	175	161	161	266	269	193	202
Gpg	Gambia	BanjulSth	Coast	Jul_2006	576	Gambie	West_Coast	M?	GambiaBanjulSthCoastJul_2006GambieWest_Coast	179	179	182	182	207	207	175	175	235	235	266	266	190	196
Gpg	Gambia	BanjulSth	Coast	Jul_2006	576	Gambie	West_Coast	F	GambiaBanjulSthCoastJul_2006GambieWest_Coast	179	181	172	172	197	201	173	193	161	161	266	266	190	196
Gpg	Gambia	BanjulSth	Coast	Jul_2006	576	Gambie	West_Coast	F	GambiaBanjulSthCoastJul_2006GambieWest_Coast	177	179	172	172	195	197	169	185	161	161	263	269	196	199
Gpg	Gambia	BanjulSth	Coast	Jul_2006	576	Gambie	West_Coast	M?	GambiaBanjulSthCoastJul_2006GambieWest_Coast	179	179	200	200	195	207	179	179	161	161	266	266	196	196
Gpg	Gambia	BanjulSth	Coast	Jul_2006	576	Gambie	West_Coast	F	GambiaBanjulSthCoastJul_2006GambieWest_Coast	179	179	172	204	197	197	173	173	161	161	263	266	193	196
Gpg	Gambia	BanjulSth	Coast	Jul_2006	576	Gambie	West_Coast	F	GambiaBanjulSthCoastJul_2006GambieWest_Coast	179	179	172	172	195	195	169	173	161	161	266	269	199	199
Gpg	Gambia	BanjulSth	Coast	Jul_2006	576	Gambie	West_Coast	F	GambiaBanjulSthCoastJul_2006GambieWest_Coast	179	181	172	204	195	199	173	193	161	161	263	266	199	199
Gpg	Guinea	Falessadé	Savannah	Nov_2005	303	Konkouré	West_Coast	M?	GuineaFalessadéSavannahNov_2005KonkouréWest_Coast	175	175	184	184	195	209	175	175	151	151	260	266	196	196
Gpg	Guinea	Falessadé	Savannah	Nov_2005	303	Konkouré	West_Coast	M?	GuineaFalessadéSavannahNov_2005KonkouréWest_Coast	179	179	194	194	195	195	179	179	161	161	266	266	199	202
Gpg	Guinea	Falessadé	Savannah	Nov_2005	303	Konkouré	West_Coast	M?	GuineaFalessadéSavannahNov_2005KonkouréWest_Coast	179	179	192	192	209	209	195	195	161	161	260	266	196	196
Gpg	Guinea	Falessadé	Savannah	Nov_2005	303	Konkouré	West_Coast	M?	GuineaFalessadéSavannahNov_2005KonkouréWest_Coast	181	181	184	184	195	207	177	177	161	161	266	266	199	199
Gpg	Guinea	Falessadé	Savannah	Nov_2005	303	Konkouré	West_Coast	F	GuineaFalessadéSavannahNov_2005KonkouréWest_Coast	181	187	172	192	195	211	173	183	161	161	266	266	190	196
Gpg	Guinea	Falessadé	Savannah	Nov_2005	303	Konkouré	West_Coast	M	GuineaFalessadéSavannahNov_2005KonkouréWest_Coast	173	173	194	194	201	201	173	173	161	161	266	266	199	202
Gpg	Guinea	Falessadé	Savannah	Nov_2005	303	Konkouré	West_Coast	F	GuineaFalessadéSavannahNov_2005KonkouréWest_Coast	181	183	180	196	197	207	173	184	161	161	266	266	196	202
Gpg	Guinea	Falessadé	Savannah	Nov_2005	303	Konkouré	West_Coast	M	GuineaFalessadéSavannahNov_2005KonkouréWest_Coast	177	177	182	182	209	209	181	181	161	161	266	269	190	196
Gpg	Guinea	Falessadé	Savannah	Nov_2005	303	Konkouré	West_Coast	F	GuineaFalessadéSavannahNov_2005KonkouréWest_Coast	183	215	184	196	195	207	173	177	161	161	266	266	196	196
Gpg	Guinea	Falessadé	Savannah	Nov_2005	303	Konkouré	West_Coast	F	GuineaFalessadéSavannahNov_2005KonkouréWest_Coast	179	181	172	196	195	195	179	179	161	161	260	269	199	199
Gpg	Guinea	Falessadé	Savannah	Nov_2005	303	Konkouré	West_Coast	F	GuineaFalessadéSavannahNov_2005KonkouréWest_Coast	183	183	172	172	207	209	173	181	161	161	263	266	196	199
Gpg	Guinea	Falessadé	Savannah	Nov_2005	303	Konkouré	West_Coast	F	GuineaFalessadéSavannahNov_2005KonkouréWest_Coast	179	181	190	198	195	201	173	186	161	161	266	266	199	202
Gpg	Guinea	Falessadé	Savannah	Nov_2005	303	Konkouré	West_Coast	F	GuineaFalessadéSavannahNov_2005KonkouréWest_Coast	179	185	172	192	195	195	173	195	161	161	260	269	199	199
Gpg	Guinea	Falessadé	Savannah	Nov_2005	303	Konkouré	West_Coast	F	GuineaFalessadéSavannahNov_2005KonkouréWest_Coast	173	179	172	172	201	207	173	177	159	159	263	269	196	199
Gpg	Guinea	Falessadé	Savannah	Nov_2005	303	Konkouré	West_Coast	F	GuineaFalessadéSavannahNov_2005KonkouréWest_Coast	175	187	184	196	197	197	173	177	151	161	251	266	199	199
Gpg	Guinea	Falessadé	Savannah	Nov_2005	303	Konkouré	West_Coast	F	GuineaFalessadéSavannahNov_2005KonkouréWest_Coast	173	173	172	192	209	209	177	195	161	161	260	266	196	199
Gpg	Guinea	Gueckedou	Savannah	May_2007	880	Moa	West_Coast	M	GuineaGueckedouSavannahMay_2007MoaWest_Coast	179	179	172	172	195	199	181	181	161	161	266	266	190	202
Gpg	Guinea	Gueckedou	Savannah	May_2007	880	Moa	West_Coast	F	GuineaGueckedouSavannahMay_2007MoaWest_Coast	173	179	180	194	211	211	181	183	161	161	266	272	196	202
Gpg	Guinea	Gueckedou	Savannah	May_2007	880	Moa	West_Coast	F	GuineaGueckedouSavannahMay_2007MoaWest_Coast	179	179	192	200	195	195	181	181	161	161	266	266	196	199
Gpg	Guinea	Gueckedou	Savannah	May_2007	880	Moa	West_Coast	F	GuineaGueckedouSavannahMay_2007MoaWest_Coast	181	181	172	172	195	195	185	195	159	161	260	260	190	190
Gpg	Guinea	Gueckedou	Savannah	May_2007	880	Moa	West_Coast	F	GuineaGueckedouSavannahMay_2007MoaWest_Coast	181	217	190	190	201	219	185	199	161	161	266	266	190	196
Gpg	Guinea	Gueckedou	Savannah	May_2007	880	Moa	West_Coast	F	GuineaGueckedouSavannahMay_2007MoaWest_Coast	181	185	172	172	195	195	181	197	161	167	263	266	190	196
Gpg	Guinea	Gueckedou	Savannah	May_2007	880	Moa	West_Coast	M	GuineaGueckedouSavannahMay_2007MoaWest_Coast	179	179	190	190	195	207	175	175	161	161	266	266	181	190
Gpg	Guinea	Gueckedou	Savannah	May_2007	880	Moa	West_Coast	M	GuineaGueckedouSavannahMay_2007MoaWest_Coast	191	191	190	190	213	213	185	185	161	161	266	269	187	202
Gpg	Guinea	Gueckedou	Savannah	May_2007	880	Moa	West_Coast	F	GuineaGueckedouSavannahMay_2007MoaWest_Coast	177	177	172	190	215	219	179	181	159	161	245	266	190	199
Gpg	Guinea	Gueckedou	Savannah	May_2007	880	Moa	West_Coast	F	GuineaGueckedouSavannahMay_2007MoaWest_Coast	173	181	172	200	195	195	175	181	161	161	260	269	199	199
Gpg	Guinea	Gueckedou	Savannah	May_2007	880	Moa	West_Coast	F	GuineaGueckedouSavannahMay_2007MoaWest_Coast	173	181	190	194	205	209	199	201	161	161	266	266	196	199
Gpg	Guinea	Gueckedou	Savannah	May_2007	880	Moa	West_Coast	M	GuineaGueckedouSavannahMay_2007MoaWest_Coast	179	179	204	204	195	207	171	171	161	161	266	266	190	199
Gpg	Guinea	Gueckedou	Savannah	May_2007	880	Moa	West_Coast	F	GuineaGueckedouSavannahMay_2007MoaWest_Coast	179	191	172	196	195	207	175	175	159	159	266	266	190	190
Gpg	Guinea	Gueckedou	Savannah	May_2007	880	Moa	West_Coast	M	GuineaGueckedouSavannahMay_2007MoaWest_Coast	179	179	192	192	195	207	193	193	161	161	266	269	196	202
Gpg	Guinea	Gueckedou	Savannah	May_2007	880	Moa	West_Coast	F	GuineaGueckedouSavannahMay_2007MoaWest_Coast	179	191	190	192	211	211	199	201	161	161	263	266	193	196
Gpg	Guinea	Gueckedou	Savannah	May_2007	880	Moa	West_Coast	F	GuineaGueckedouSavannahMay_2007MoaWest_Coast	183	233	172	190	195	195	175	183	161	161	266	269	199	199
Gpg	Guinea	Gueckedou	Savannah	May_2007	880	Moa	West_Coast	F	GuineaGueckedouSavannahMay_2007MoaWest_Coast	179	181	184	190	195	195	181	197	153	153	260	269	196	199
Gpg	Guinea	Gueckedou	Savannah	May_2007	880	Moa	West_Coast	F	GuineaGueckedouSavannahMay_2007MoaWest_Coast	179	179	190	192	197	197	181	197	161	161	266	272	196	196
Gpg	Guinea	Gueckedou	Savannah	May_2007	880	Moa	West_Coast	F	GuineaGueckedouSavannahMay_2007MoaWest_Coast	179	193	172	178	205	205	181	185	161	161	266	266	190	196
Gpg	Guinea	Gueckedou	Savannah	May_2007	880	Moa	West_Coast	F	GuineaGueckedouSavannahMay_2007MoaWest_Coast	179	179	190	192	209	209	181	201	161	161	266	269	196	199
Gpg	Guinea	Gueckedou	Savannah	May_2007	880	Moa	West_Coast	F	GuineaGueckedouSavannahMay_2007MoaWest_Coast	177	179	172	192	195	195	181	181	161	161	266	266	196	199
Gpg	Guinea	Gueckedou	Savannah	May_2007	880	Moa	West_Coast	F	GuineaGueckedouSavannahMay_2007MoaWest_Coast	179	185	172	190	195	207	181	199	153	161	266	266	196	199
Gpg	Guinea	Gueckedou	Savannah	May_2007	880	Moa	West_Coast	M	GuineaGueckedouSavannahMay_2007MoaWest_Coast	179	179	172	172	211	211	187	187	161	161	263	266	190	190
Gpg	Guinea	Gueckedou	Savannah	May_2007	880	Moa	West_Coast	F	GuineaGueckedouSavannahMay_2007MoaWest_Coast	171	173	172	196	205	211	171	175	161	161	266	269	190	196
Gpg	Guinea	Gueckedou	Savannah	May_2007	880	Moa	West_Coast	M	GuineaGueckedouSavannahMay_2007MoaWest_Coast	191	191	192	192	201	215	177	177	157	157	266	266	196	199
Gpg	Guinea	Gueckedou	Savannah	May_2007	880	Moa	West_Coast	M	GuineaGueckedouSavannahMay_2007MoaWest_Coast	173	173	190	190	195	205	201	201	161	161	266	269	193	196
Gpg	Guinea	Gueckedou	Savannah	May_2007	880	Moa	West_Coast	F	GuineaGueckedouSavannahMay_2007MoaWest_Coast	179	179	172	190	195	201	175	197	161	161	266	266	196	196
Gpg	Guinea	Gueckedou	Savannah	May_2007	880	Moa	West_Coast	M	GuineaGueckedouSavannahMay_2007MoaWest_Coast	181	181	192	192	195	211	181	181	161	161	266	266	199	199
Gpg	Guinea	Gueckedou	Savannah	May_2007	880	Moa	West_Coast	M	GuineaGueckedouSavannahMay_2007MoaWest_Coast	195	195	172	172	201	205	171	171	161	161	266	266	190	202
Gpg	Guinea	Gueckedou	Savannah	May_2007	880	Moa	West_Coast	F	GuineaGueckedouSavannahMay_2007MoaWest_Coast	181	187	172	192	211	211	185	185	161	161	266	272	196	199
Gpg	Guinea	Magnokhoun	Coast	May_2005	150	Konkouré	West_Coast	F	GuineaMagnokhounCoastMay_2005KonkouréWest_Coast	169	181	172	192	197	209	175	179	161	161	266	266	196	196
Gpg	Guinea	Magnokhoun	Coast	May_2005	150	Konkouré	West_Coast	F	GuineaMagnokhounCoastMay_2005KonkouréWest_Coast	173	179	172	198	197	209	179	183	157	157	266	266	196	199
Gpg	Guinea	Magnokhoun	Coast	May_2005	150	Konkouré	West_Coast	M	GuineaMagnokhounCoastMay_2005KonkouréWest_Coast	181	181	172	172	197	199	181	181	161	161	266	269	196	199
Gpg	Guinea	Magnokhoun	Coast	May_2005	150	Konkouré	West_Coast	M	GuineaMagnokhounCoastMay_2005KonkouréWest_Coast	181	181	194	194	213	213	173	173	161	161	266	266	190	199
Gpg	Guinea	Magnokhoun	Coast	May_2005	150	Konkouré	West_Coast	M	GuineaMagnokhounCoastMay_2005KonkouréWest_Coast	179	179	180	180	199	199	173	173	161	161	260	266	196	199
Gpg	Guinea	Magnokhoun	Coast	May_2005	150	Konkouré	West_Coast	M	GuineaMagnokhounCoastMay_2005KonkouréWest_Coast	217	217	196	196	197	213	179	179	161	161	266	269	202	202
Gpg	Guinea	Magnokhoun	Coast	May_2005	150	Konkouré	West_Coast	M	GuineaMagnokhounCoastMay_2005KonkouréWest_Coast	177	177	198	198	207	209	193	193	161	161	266	269	199	199
Gpg	Guinea	Magnokhoun	Coast	May_2005	150	Konkouré	West_Coast	M	GuineaMagnokhounCoastMay_2005KonkouréWest_Coast	169	169	190	190	203	203	173	173	161	161	266	272	199	199
Gpg	Guinea	Magnokhoun	Coast	May_2005	150	Konkouré	West_Coast	M	GuineaMagnokhounCoastMay_2005KonkouréWest_Coast	179	179	172	172	209	209	179	179	161	161	266	269	199	199
Gpg	Guinea	Magnokhoun	Coast	May_2005	150	Konkouré	West_Coast	F	GuineaMagnokhounCoastMay_2005KonkouréWest_Coast	179	179	172	172	197	203	175	187	157	161	260	269	190	196
Gpg	Guinea	Magnokhoun	Coast	May_2005	150	Konkouré	West_Coast	F	GuineaMagnokhounCoastMay_2005KonkouréWest_Coast	173	217	194	202	197	209	175	187	153	161	266	266	196	196
Gpg	Guinea	Magnokhoun	Coast	May_2005	150	Konkouré	West_Coast	F	GuineaMagnokhounCoastMay_2005KonkouréWest_Coast	179	179	172	198	199	199	185	185	161	161	266	266	196	196
Gpg	Guinea	Magnokhoun	Coast	May_2005	150	Konkouré	West_Coast	F	GuineaMagnokhounCoastMay_2005KonkouréWest_Coast	179	179	172	180	197	197	173	179	161	161	266	266	184	196
Gpg	Guinea	Magnokhoun	Coast	May_2005	150	Konkouré	West_Coast	M	GuineaMagnokhounCoastMay_2005KonkouréWest_Coast	177	177	192	192	199	211	191	191	161	161	266	266	190	199
Gpg	Guinea	Magnokhoun	Coast	May_2005	150	Konkouré	West_Coast	F	GuineaMagnokhounCoastMay_2005KonkouréWest_Coast	177	181	172	198	197	209	167	187	161	161	266	269	199	202
Gpg	Guinea	Magnokhoun	Coast	May_2005	150	Konkouré	West_Coast	F	GuineaMagnokhounCoastMay_2005KonkouréWest_Coast	173	183	172	194	199	199	177	183	163	163	266	266	196	196
Gpg	Guinea	Magnokhoun	Coast	May_2005	150	Konkouré	West_Coast	F	GuineaMagnokhounCoastMay_2005KonkouréWest_Coast	179	195	186	198	199	209	173	177	161	161	266	266	202	202
Gpg	Guinea	Magnokhoun	Coast	May_2005	150	Konkouré	West_Coast	F	GuineaMagnokhounCoastMay_2005KonkouréWest_Coast	179	181	172	190	199	211	185	187	161	161	269	269	190	196
Gpg	Guinea	Magnokhoun	Coast	May_2005	150	Konkouré	West_Coast	F	GuineaMagnokhounCoastMay_2005KonkouréWest_Coast	179	215	192	200	199	199	179	183	161	161	260	266	190	199
Gpg	Guinea	Magnokhoun	Coast	May_2005	150	Konkouré	West_Coast	M	GuineaMagnokhounCoastMay_2005KonkouréWest_Coast	187	187	192	192	199	203	197	197	161	161	269	272	199	202
Gpg	Guinea	Magnokhoun	Coast	May_2005	150	Konkouré	West_Coast	M	GuineaMagnokhounCoastMay_2005KonkouréWest_Coast	173	173	196	196	199	199	173	173	161	161	266	269	199	199
Gpg	Mali	M12	Savannah	Mar_2009	1549	Baoulé	Niger_river_basin	F	MaliM12SavannahMar_2009BaouléNiger_river_basin	179	185	172	190	211	211	181	197	161	161	263	266	196	196
Gpg	Mali	M12	Savannah	Mar_2009	1549	Baoulé	Niger_river_basin	F	MaliM12SavannahMar_2009BaouléNiger_river_basin	179	179	190	196	195	195	175	197	161	177	266	269	196	196
Gpg	Mali	M12	Savannah	Mar_2009	1549	Baoulé	Niger_river_basin	F	MaliM12SavannahMar_2009BaouléNiger_river_basin	179	179	172	190	195	195	197	197	157	243	266	266	196	199
Gpg	Mali	M12	Savannah	Mar_2009	1549	Baoulé	Niger_river_basin	F	MaliM12SavannahMar_2009BaouléNiger_river_basin	179	179	172	192	195	201	181	183	161	161	266	266	196	199
Gpg	Mali	M12	Savannah	Mar_2009	1549	Baoulé	Niger_river_basin	F	MaliM12SavannahMar_2009BaouléNiger_river_basin	179	179	190	190	195	195	181	197	161	161	266	266	196	196
Gpg	Mali	M12	Savannah	Mar_2009	1549	Baoulé	Niger_river_basin	F	MaliM12SavannahMar_2009BaouléNiger_river_basin	171	181	190	192	201	211	181	199	161	161	266	266	196	199
Gpg	Mali	M12	Savannah	Mar_2009	1549	Baoulé	Niger_river_basin	M	MaliM12SavannahMar_2009BaouléNiger_river_basin	179	179	190	190	195	195	175	175	161	161	269	269	190	196
Gpg	Mali	M12	Savannah	Mar_2009	1549	Baoulé	Niger_river_basin	M	MaliM12SavannahMar_2009BaouléNiger_river_basin	179	179	192	192	195	195	199	199	159	159	266	266	196	199
Gpg	Mali	M12	Savannah	Mar_2009	1549	Baoulé	Niger_river_basin	F	MaliM12SavannahMar_2009BaouléNiger_river_basin	179	179	190	200	195	199	181	199	161	161	266	266	190	199
Gpg	Mali	M12	Savannah	Mar_2009	1549	Baoulé	Niger_river_basin	F	MaliM12SavannahMar_2009BaouléNiger_river_basin	189	189	190	190	195	195	175	197	151	157	266	266	190	196
Gpg	Mali	M12	Savannah	Mar_2009	1549	Baoulé	Niger_river_basin	F	MaliM12SavannahMar_2009BaouléNiger_river_basin	179	191	180	192	195	195	175	197	157	161	251	269	196	196
Gpg	Mali	M12	Savannah	Mar_2009	1549	Baoulé	Niger_river_basin	F	MaliM12SavannahMar_2009BaouléNiger_river_basin	159	185	192	192	195	195	175	199	161	161	266	266	190	196
Gpg	Mali	M12	Savannah	Mar_2009	1549	Baoulé	Niger_river_basin	F	MaliM12SavannahMar_2009BaouléNiger_river_basin	165	179	172	172	195	201	181	181	159	159	263	266	199	199
Gpg	Mali	M12	Savannah	Mar_2009	1549	Baoulé	Niger_river_basin	F	MaliM12SavannahMar_2009BaouléNiger_river_basin	179	179	172	190	195	205	185	201	161	161	263	266	196	199
Gpg	Mali	M12	Savannah	Mar_2009	1549	Baoulé	Niger_river_basin	F	MaliM12SavannahMar_2009BaouléNiger_river_basin	179	179	190	192	195	195	175	201	161	163	266	266	190	190
Gpg	Mali	M8	Savannah	Mar_2009	1549	Niger	Niger_river_basin	M	MaliM8SavannahMar_2009NigerNiger_river_basin	179	179	190	190	195	195	175	175	185	185	266	269	190	196
Gpg	Mali	M8	Savannah	Mar_2009	1549	Niger	Niger_river_basin	M	MaliM8SavannahMar_2009NigerNiger_river_basin	179	179	190	190	195	201	181	181	159	159	266	266	196	199
Gpg	Mali	M8	Savannah	Mar_2009	1549	Niger	Niger_river_basin	M	MaliM8SavannahMar_2009NigerNiger_river_basin	179	179	194	194	195	195	181	181	161	161	266	266	196	202
Gpg	Mali	M8	Savannah	Mar_2009	1549	Niger	Niger_river_basin	M	MaliM8SavannahMar_2009NigerNiger_river_basin	179	179	190	190	195	195	181	181	241	241	266	266	196	199
Gpg	Mali	M8	Savannah	Mar_2009	1549	Niger	Niger_river_basin	M	MaliM8SavannahMar_2009NigerNiger_river_basin	181	181	190	190	195	195	181	181	161	161	263	266	199	199
Gpg	Mali	M8	Savannah	Mar_2009	1549	Niger	Niger_river_basin	F	MaliM8SavannahMar_2009NigerNiger_river_basin	169	181	192	192	195	201	181	187	161	161	266	266	196	196
Gpg	Mali	M8	Savannah	Mar_2009	1549	Niger	Niger_river_basin	F	MaliM8SavannahMar_2009NigerNiger_river_basin	179	189	188	190	195	195	187	201	161	161	266	269	190	196
Gpg	Mali	M8	Savannah	Mar_2009	1549	Niger	Niger_river_basin	M	MaliM8SavannahMar_2009NigerNiger_river_basin	173	173	172	172	195	201	203	203	161	161	266	266	190	196
Gpg	Mali	M8	Savannah	Mar_2009	1549	Niger	Niger_river_basin	M	MaliM8SavannahMar_2009NigerNiger_river_basin	179	179	194	194	195	195	181	181	161	161	266	266	190	199
Gpg	Mali	M8	Savannah	Mar_2009	1549	Niger	Niger_river_basin	M	MaliM8SavannahMar_2009NigerNiger_river_basin	179	179	190	190	195	211	175	175	161	161	269	269	190	196
Gpg	Mali	M8	Savannah	Mar_2009	1549	Niger	Niger_river_basin	M	MaliM8SavannahMar_2009NigerNiger_river_basin	179	179	190	190	195	195	175	175	161	161	263	266	196	199
Gpg	Mali	M8	Savannah	Mar_2009	1549	Niger	Niger_river_basin	M	MaliM8SavannahMar_2009NigerNiger_river_basin	177	177	172	172	195	195	181	181	161	161	266	269	190	199
Gpg	Mali	M8	Savannah	Mar_2009	1549	Niger	Niger_river_basin	M	MaliM8SavannahMar_2009NigerNiger_river_basin	179	179	192	192	211	211	185	185	163	163	269	269	190	199
Gpg	Mali	M8	Savannah	Mar_2009	1549	Niger	Niger_river_basin	M	MaliM8SavannahMar_2009NigerNiger_river_basin	179	179	196	196	195	211	181	181	161	161	260	269	202	202
Gpg	Mali	M8	Savannah	Mar_2009	1549	Niger	Niger_river_basin	M	MaliM8SavannahMar_2009NigerNiger_river_basin	179	179	192	192	211	213	181	181	161	161	266	266	199	199
Gpg	Mali	M8	Savannah	Mar_2009	1549	Niger	Niger_river_basin	M	MaliM8SavannahMar_2009NigerNiger_river_basin	179	179	190	190	195	211	185	185	161	161	260	266	190	199
Gpg	Mali	M8	Savannah	Mar_2009	1549	Niger	Niger_river_basin	M	MaliM8SavannahMar_2009NigerNiger_river_basin	171	171	192	192	195	195	181	181	159	159	263	266	190	199
Gpg	Mali	M8	Savannah	Mar_2009	1549	Niger	Niger_river_basin	F	MaliM8SavannahMar_2009NigerNiger_river_basin	179	181	190	192	195	199	175	181	161	161	260	266	196	196
Gpg	Mali	M8	Savannah	Mar_2009	1549	Niger	Niger_river_basin	F	MaliM8SavannahMar_2009NigerNiger_river_basin	189	191	190	194	195	211	181	185	161	235	263	266	190	196
Gpg	Mali	M8	Savannah	Mar_2009	1549	Niger	Niger_river_basin	F	MaliM8SavannahMar_2009NigerNiger_river_basin	179	179	190	194	195	195	185	193	159	161	266	266	196	199
Gpg	Senegal	Dakar	Niayes	Jul_2007	941	Senegal	West_Coast	M	SenegalDakarNiayesJul_2007SenegalWest_Coast	179	179	202	202	195	195	175	175	161	161	266	269	196	196
Gpg	Senegal	Dakar	Niayes	Jul_2007	941	Senegal	West_Coast	F	SenegalDakarNiayesJul_2007SenegalWest_Coast	163	163	172	172	195	207	173	175	161	161	269	269	190	196
Gpg	Senegal	Dakar	Niayes	Jul_2007	941	Senegal	West_Coast	F	SenegalDakarNiayesJul_2007SenegalWest_Coast	179	213	172	202	195	195	175	195	161	161	260	266	196	202
Gpg	Senegal	Dakar	Niayes	Jul_2007	941	Senegal	West_Coast	F	SenegalDakarNiayesJul_2007SenegalWest_Coast	179	179	172	186	195	207	173	195	161	161	260	260	196	196
Gpg	Senegal	Dakar	Niayes	Jul_2007	941	Senegal	West_Coast	F	SenegalDakarNiayesJul_2007SenegalWest_Coast	181	213	172	172	195	195	173	195	161	161	260	269	190	202
Gpg	Senegal	Dakar	Niayes	Jul_2007	941	Senegal	West_Coast	F	SenegalDakarNiayesJul_2007SenegalWest_Coast	163	179	202	202	195	197	173	175	161	161	269	269	190	202
Gpg	Senegal	Dakar	Niayes	Jul_2007	941	Senegal	West_Coast	F	SenegalDakarNiayesJul_2007SenegalWest_Coast	179	179	172	172	195	195	175	175	161	161	266	269	202	202
Gpg	Senegal	Dakar	Niayes	Jul_2007	941	Senegal	West_Coast	F	SenegalDakarNiayesJul_2007SenegalWest_Coast	179	181	172	172	195	197	175	195	161	161	260	269	190	202
Gpg	Senegal	Dakar	Niayes	Jul_2007	941	Senegal	West_Coast	F	SenegalDakarNiayesJul_2007SenegalWest_Coast	179	213	172	202	195	195	175	175	161	161	269	269	196	202
Gpg	Senegal	Dakar	Niayes	Jul_2007	941	Senegal	West_Coast	F	SenegalDakarNiayesJul_2007SenegalWest_Coast	179	213	186	186	195	195	173	175	161	161	260	269	196	202
Gpg	Senegal	Dakar	Niayes	Jul_2007	941	Senegal	West_Coast	M	SenegalDakarNiayesJul_2007SenegalWest_Coast	179	179	172	172	195	197	175	175	161	161	260	266	190	196
Gpg	Senegal	Dakar	Niayes	Jul_2007	941	Senegal	West_Coast	F	SenegalDakarNiayesJul_2007SenegalWest_Coast	179	187	172	202	195	197	173	175	157	161	269	269	190	202
Gpg	Senegal	Dakar	Niayes	Jul_2007	941	Senegal	West_Coast	F	SenegalDakarNiayesJul_2007SenegalWest_Coast	179	213	172	172	197	197	173	173	161	161	269	272	190	196
Gpg	Senegal	Dakar	Niayes	Jul_2007	941	Senegal	West_Coast	M	SenegalDakarNiayesJul_2007SenegalWest_Coast	179	179	172	172	195	207	175	175	161	161	269	269	190	202
Gpg	Senegal	Dakar	Niayes	Jul_2007	941	Senegal	West_Coast	F	SenegalDakarNiayesJul_2007SenegalWest_Coast	179	179	172	172	195	197	175	175	161	161	266	269	196	202
Gpg	Senegal	Dakar	Niayes	Jul_2007	941	Senegal	West_Coast	F	SenegalDakarNiayesJul_2007SenegalWest_Coast	179	179	172	172	197	197	175	182	161	161	266	272	190	202
Gpg	Senegal	Dakar	Niayes	Jul_2007	941	Senegal	West_Coast	F	SenegalDakarNiayesJul_2007SenegalWest_Coast	179	179	172	202	195	197	173	175	157	161	260	269	196	202
Gpg	Senegal	Dakar	Niayes	Jul_2007	941	Senegal	West_Coast	F	SenegalDakarNiayesJul_2007SenegalWest_Coast	179	179	186	186	195	195	173	173	161	161	260	269	190	190
Gpg	Senegal	Dakar	Niayes	Jul_2007	941	Senegal	West_Coast	F	SenegalDakarNiayesJul_2007SenegalWest_Coast	179	181	172	172	197	197	175	175	161	161	266	269	202	202
Gpg	Senegal	Dakar	Niayes	Jul_2007	941	Senegal	West_Coast	F	SenegalDakarNiayesJul_2007SenegalWest_Coast	179	179	172	172	195	197	175	175	161	161	260	260	196	202
Gpg	Senegal	Dakar	Niayes	Jul_2007	941	Senegal	West_Coast	F	SenegalDakarNiayesJul_2007SenegalWest_Coast	179	179	172	202	195	195	173	195	161	161	260	269	202	202
Gpg	Senegal	Missira	Coast	Jul_2007	941	Saloum	West_Coast	F	SenegalMissiraCoastJul_2007SaloumWest_Coast	177	181	196	198	197	207	173	182	161	161	263	266	196	199
Gpg	Senegal	Missira	Coast	Jul_2007	941	Saloum	West_Coast	F	SenegalMissiraCoastJul_2007SaloumWest_Coast	179	185	172	200	207	215	173	173	161	161	260	266	199	199
Gpg	Senegal	Missira	Coast	Jul_2007	941	Saloum	West_Coast	M	SenegalMissiraCoastJul_2007SaloumWest_Coast	179	179	172	172	215	215	184	184	161	161	266	269	199	205
Gpg	Senegal	Missira	Coast	Jul_2007	941	Saloum	West_Coast	F	SenegalMissiraCoastJul_2007SaloumWest_Coast	179	179	172	190	195	195	169	178	161	161	266	269	199	199
Gpg	Senegal	Missira	Coast	Jul_2007	941	Saloum	West_Coast	F	SenegalMissiraCoastJul_2007SaloumWest_Coast	179	179	172	192	207	207	182	193	159	159	266	269	196	199
Gpg	Senegal	Missira	Coast	Jul_2007	941	Saloum	West_Coast	M	SenegalMissiraCoastJul_2007SaloumWest_Coast	179	179	198	198	207	215	193	193	161	161	266	269	199	199
Gpg	Senegal	Missira	Coast	Jul_2007	941	Saloum	West_Coast	F	SenegalMissiraCoastJul_2007SaloumWest_Coast	179	179	172	172	209	227	178	182	161	165	266	266	196	196
Gpg	Senegal	Missira	Coast	Jul_2007	941	Saloum	West_Coast	F	SenegalMissiraCoastJul_2007SaloumWest_Coast	179	181	172	192	215	223	173	182	159	161	266	266	199	199
Gpg	Senegal	Missira	Coast	Jul_2007	941	Saloum	West_Coast	F	SenegalMissiraCoastJul_2007SaloumWest_Coast	179	179	172	192	197	207	173	178	161	161	263	266	196	199
Gpg	Senegal	Missira	Coast	Jul_2007	941	Saloum	West_Coast	F	SenegalMissiraCoastJul_2007SaloumWest_Coast	179	179	172	172	195	223	169	187	161	161	266	269	190	199
Gpg	Senegal	Missira	Coast	Jul_2007	941	Saloum	West_Coast	F	SenegalMissiraCoastJul_2007SaloumWest_Coast	189	213	172	194	209	213	173	184	161	161	266	266	199	205
Gpg	Senegal	Missira	Coast	Jul_2007	941	Saloum	West_Coast	M	SenegalMissiraCoastJul_2007SaloumWest_Coast	181	181	188	188	201	201	173	173	161	161	266	269	196	196
Gpg	Senegal	Missira	Coast	Jul_2007	941	Saloum	West_Coast	F	SenegalMissiraCoastJul_2007SaloumWest_Coast	177	179	172	172	197	215	178	180	161	161	263	266	196	202
Gpg	Senegal	Missira	Coast	Jul_2007	941	Saloum	West_Coast	F	SenegalMissiraCoastJul_2007SaloumWest_Coast	179	179	172	198	195	207	173	178	161	161	266	266	184	196
Gpg	Senegal	Missira	Coast	Jul_2007	941	Saloum	West_Coast	M	SenegalMissiraCoastJul_2007SaloumWest_Coast	179	179	190	190	223	223	169	169	161	161	266	278	196	196
Gpg	Senegal	Missira	Coast	Jul_2007	941	Saloum	West_Coast	F	SenegalMissiraCoastJul_2007SaloumWest_Coast	179	187	186	192	201	201	169	173	161	163	260	263	196	196
Gpg	Senegal	Missira	Coast	Jul_2007	941	Saloum	West_Coast	F	SenegalMissiraCoastJul_2007SaloumWest_Coast	181	213	172	172	197	201	173	180	161	161	266	269	196	202
Gpg	Senegal	Missira	Coast	Jul_2007	941	Saloum	West_Coast	F	SenegalMissiraCoastJul_2007SaloumWest_Coast	179	179	186	192	195	195	173	179	161	161	263	266	196	199
Gpg	Senegal	Missira	Coast	Jul_2007	941	Saloum	West_Coast	F	SenegalMissiraCoastJul_2007SaloumWest_Coast	179	179	172	186	207	209	173	173	159	159	263	266	193	202
Gpg	Senegal	Missira	Coast	Jul_2007	941	Saloum	West_Coast	M	SenegalMissiraCoastJul_2007SaloumWest_Coast	179	179	196	196	207	223	195	195	161	161	266	269	190	199
Gpg	Senegal	Missira	Coast	Jul_2007	941	Saloum	West_Coast	F	SenegalMissiraCoastJul_2007SaloumWest_Coast	179	179	172	196	197	209	173	184	163	163	266	269	196	196
Gpg	Senegal	Missira	Coast	Jul_2007	941	Saloum	West_Coast	M	SenegalMissiraCoastJul_2007SaloumWest_Coast	179	179	198	198	207	215	169	169	161	161	263	266	199	199
Gpg	Senegal	Pout	Niayes	Jul_2007	941	Senegal	West_Coast	F	SenegalPoutNiayesJul_2007SenegalWest_Coast	179	213	172	202	195	195	173	182	161	161	266	266	196	196
Gpg	Senegal	Pout	Niayes	Jul_2007	941	Senegal	West_Coast	M	SenegalPoutNiayesJul_2007SenegalWest_Coast	179	179	198	198	195	195	182	182	161	161	266	266	196	196
Gpg	Senegal	Pout	Niayes	Jul_2007	941	Senegal	West_Coast	M	SenegalPoutNiayesJul_2007SenegalWest_Coast	179	179	198	198	195	195	173	173	161	161	266	266	190	196
Gpg	Senegal	Senegal 1	Savannah	Feb_2008	1153	Gambie	West_Coast	M	SenegalSenegal 1SavannahFeb_2008GambieWest_Coast	179	179	172	172	195	211	185	185	161	161	266	269	196	202
Gpg	Senegal	Senegal 1	Savannah	Feb_2008	1153	Gambie	West_Coast	M	SenegalSenegal 1SavannahFeb_2008GambieWest_Coast	179	179	172	172	195	211	175	175	161	161	260	269	196	199
Gpg	Senegal	Senegal 1	Savannah	Feb_2008	1153	Gambie	West_Coast	M	SenegalSenegal 1SavannahFeb_2008GambieWest_Coast	181	181	190	190	195	201	175	175	161	161	266	266	199	202
Gpg	Senegal	Senegal 1	Savannah	Feb_2008	1153	Gambie	West_Coast	M	SenegalSenegal 1SavannahFeb_2008GambieWest_Coast	181	181	190	190	195	201	175	175	161	161	266	266	196	199
Gpg	Senegal	Senegal 1	Savannah	Feb_2008	1153	Gambie	West_Coast	M	SenegalSenegal 1SavannahFeb_2008GambieWest_Coast	167	167	190	190	207	211	175	175	161	161	266	266	190	193
Gpg	Senegal	Senegal 1	Savannah	Feb_2008	1153	Gambie	West_Coast	F	SenegalSenegal 1SavannahFeb_2008GambieWest_Coast	179	179	186	190	195	195	183	199	161	161	266	269	190	196
Gpg	Senegal	Senegal 1	Savannah	Feb_2008	1153	Gambie	West_Coast	F	SenegalSenegal 1SavannahFeb_2008GambieWest_Coast	179	179	192	192	195	195	181	189	161	161	266	266	196	199
Gpg	Senegal	Senegal 1	Savannah	Feb_2008	1153	Gambie	West_Coast	F	SenegalSenegal 1SavannahFeb_2008GambieWest_Coast	173	181	172	194	195	195	181	201	161	161	266	269	193	196
Gpg	Senegal	Senegal 1	Savannah	Feb_2008	1153	Gambie	West_Coast	F	SenegalSenegal 1SavannahFeb_2008GambieWest_Coast	179	179	172	172	195	195	175	181	161	161	269	269	196	196
Gpg	Senegal	Senegal 1	Savannah	Feb_2008	1153	Gambie	West_Coast	M	SenegalSenegal 1SavannahFeb_2008GambieWest_Coast	179	179	192	192	195	195	201	201	161	161	266	269	199	199
Gpg	Senegal	Senegal 1	Savannah	Feb_2008	1153	Gambie	West_Coast	M	SenegalSenegal 1SavannahFeb_2008GambieWest_Coast	181	181	202	202	195	195	175	175	161	161	266	266	196	202
Gpg	Senegal	Senegal 1	Savannah	Feb_2008	1153	Gambie	West_Coast	M	SenegalSenegal 1SavannahFeb_2008GambieWest_Coast	181	181	190	190	195	195	183	183	161	161	266	266	196	196
Gpg	Senegal	Senegal 1	Savannah	Feb_2008	1153	Gambie	West_Coast	M	SenegalSenegal 1SavannahFeb_2008GambieWest_Coast	179	179	172	172	211	211	181	181	161	161	266	269	199	199
Gpg	Senegal	Senegal 1	Savannah	Feb_2008	1153	Gambie	West_Coast	M	SenegalSenegal 1SavannahFeb_2008GambieWest_Coast	187	187	186	186	211	211	175	175	161	161	266	269	196	196
Gpg	Senegal	Senegal 1	Savannah	Feb_2008	1153	Gambie	West_Coast	M	SenegalSenegal 1SavannahFeb_2008GambieWest_Coast	181	181	172	172	207	207	175	175	159	159	266	266	196	199
Gpg	Senegal	Senegal 1	Savannah	Feb_2008	1153	Gambie	West_Coast	M	SenegalSenegal 1SavannahFeb_2008GambieWest_Coast	179	179	190	190	195	195	207	207	161	161	266	266	181	199
Gpg	Senegal	Senegal 1	Savannah	Feb_2008	1153	Gambie	West_Coast	M	SenegalSenegal 1SavannahFeb_2008GambieWest_Coast	179	179	192	192	195	195	175	175	161	161	266	266	199	199
Gpg	Senegal	Senegal 3	Savannah	Feb_2008	1153	Gambie	West_Coast	F	SenegalSenegal 3SavannahFeb_2008GambieWest_Coast	173	173	172	172	195	195	181	181	161	161	266	266	199	205
Gpg	Senegal	Senegal 3	Savannah	Feb_2008	1153	Gambie	West_Coast	F	SenegalSenegal 3SavannahFeb_2008GambieWest_Coast	179	179	192	192	195	195	203	203	161	161	266	266	196	199
Gpg	Senegal	Senegal 3	Savannah	Feb_2008	1153	Gambie	West_Coast	F	SenegalSenegal 3SavannahFeb_2008GambieWest_Coast	181	181	172	172	195	195	175	175	161	161	269	269	199	202
Gpg	Senegal	Senegal 3	Savannah	Feb_2008	1153	Gambie	West_Coast	F	SenegalSenegal 3SavannahFeb_2008GambieWest_Coast	179	179	190	190	195	195	179	179	163	163	263	269	196	199
Gpg	Senegal	Senegal 3	Savannah	Feb_2008	1153	Gambie	West_Coast	F	SenegalSenegal 3SavannahFeb_2008GambieWest_Coast	181	181	172	172	195	195	175	187	161	179	266	266	190	199
Gpg	Senegal	Senegal 3	Savannah	Feb_2008	1153	Gambie	West_Coast	F	SenegalSenegal 3SavannahFeb_2008GambieWest_Coast	179	181	172	192	195	195	185	201	161	161	263	266	190	199
Gpg	Senegal	Senegal 3	Savannah	Feb_2008	1153	Gambie	West_Coast	F	SenegalSenegal 3SavannahFeb_2008GambieWest_Coast	179	179	172	172	195	195	175	195	161	161	266	269	187	196
Gpg	Senegal	Senegal 3	Savannah	Feb_2008	1153	Gambie	West_Coast	F	SenegalSenegal 3SavannahFeb_2008GambieWest_Coast	179	181	188	192	195	195	195	199	159	161	266	266	196	196
Gpg	Senegal	Senegal 3	Savannah	Feb_2008	1153	Gambie	West_Coast	F	SenegalSenegal 3SavannahFeb_2008GambieWest_Coast	181	181	192	192	195	195	181	181	161	161	266	269	196	199
Gpg	Senegal	Senegal 3	Savannah	Feb_2008	1153	Gambie	West_Coast	F	SenegalSenegal 3SavannahFeb_2008GambieWest_Coast	179	179	172	192	195	195	183	199	161	161	263	269	190	190
Gpg	Senegal	Senegal 3	Savannah	Feb_2008	1153	Gambie	West_Coast	F	SenegalSenegal 3SavannahFeb_2008GambieWest_Coast	179	179	192	192	211	215	175	185	161	161	266	269	196	196
Gpg	Senegal	Senegal 3	Savannah	Feb_2008	1153	Gambie	West_Coast	F	SenegalSenegal 3SavannahFeb_2008GambieWest_Coast	177	179	172	172	195	195	175	175	161	161	263	266	199	199
Gpg	Senegal	Senegal 3	Savannah	Feb_2008	1153	Gambie	West_Coast	F	SenegalSenegal 3SavannahFeb_2008GambieWest_Coast	179	179	172	190	195	195	175	179	161	161	266	266	196	196
Gpg	Senegal	Senegal 3	Savannah	Feb_2008	1153	Gambie	West_Coast	F	SenegalSenegal 3SavannahFeb_2008GambieWest_Coast	177	177	172	190	195	197	189	201	161	161	266	266	199	202
Gpg	Senegal	Senegal 3	Savannah	Feb_2008	1153	Gambie	West_Coast	F	SenegalSenegal 3SavannahFeb_2008GambieWest_Coast	179	179	172	172	195	205	175	181	161	161	266	266	196	199
Gpg	Senegal	Senegal 3	Savannah	Feb_2008	1153	Gambie	West_Coast	F	SenegalSenegal 3SavannahFeb_2008GambieWest_Coast	179	179	172	172	195	195	181	181	161	161	263	266	196	202
Gpg	Senegal	Senegal 3	Savannah	Feb_2008	1153	Gambie	West_Coast	F	SenegalSenegal 3SavannahFeb_2008GambieWest_Coast	179	179	190	190	195	195	175	175	161	161	260	269	196	196
Gpp	Cameroon	Bafia	Forest	Oct_2009	1732	Noun	Central West Coast	F	CameroonBafiaForestOct_2009NounCentral West Coast	183	269	184	200	203	205	203	239	157	171	263	269	202	202
Gpp	Cameroon	Bafia	Forest	Oct_2009	1732	Noun	Central West Coast	F	CameroonBafiaForestOct_2009NounCentral West Coast	191	243	202	222	203	203	185	191	171	247	269	269	196	202
Gpp	Cameroon	Bafia	Forest	Oct_2009	1732	Noun	Central West Coast	M	CameroonBafiaForestOct_2009NounCentral West Coast	179	179	202	202	203	229	185	185	247	247	263	272	196	202
Gpp	Cameroon	Bafia	Forest	Oct_2009	1732	Noun	Central West Coast	F	CameroonBafiaForestOct_2009NounCentral West Coast	173	173	170	184	203	219	185	185	175	175	263	269	193	202
Gpp	Cameroon	Bafia	Forest	Oct_2009	1732	Noun	Central West Coast	M	CameroonBafiaForestOct_2009NounCentral West Coast	243	243	200	200	207	229	185	185	175	175	257	272	187	193
Gpp	Cameroon	Bafia	Forest	Oct_2009	1732	Noun	Central West Coast	F	CameroonBafiaForestOct_2009NounCentral West Coast	167	173	170	184	203	219	181	183	165	175	269	269	193	205
Gpp	Cameroon	Bafia	Forest	Oct_2009	1732	Noun	Central West Coast	F	CameroonBafiaForestOct_2009NounCentral West Coast	175	175	204	204	203	219	185	185	171	175	269	272	193	202
Gpp	Cameroon	Bafia	Forest	Oct_2009	1732	Noun	Central West Coast	F	CameroonBafiaForestOct_2009NounCentral West Coast	173	189	170	194	203	203	183	191	225	243	269	272	193	202
Gpp	Cameroon	Bafia	Forest	Oct_2009	1732	Noun	Central West Coast	F	CameroonBafiaForestOct_2009NounCentral West Coast	167	183	194	210	213	219	227	239	181	181	263	269	187	193
Gpp	Cameroon	Bafia	Forest	Oct_2009	1732	Noun	Central West Coast	F	CameroonBafiaForestOct_2009NounCentral West Coast	181	189	170	212	203	203	183	183	169	169	269	269	187	199
Gpp	Cameroon	Bafia	Forest	Oct_2009	1732	Noun	Central West Coast	F	CameroonBafiaForestOct_2009NounCentral West Coast	173	173	194	200	203	229	183	189	169	223	266	269	196	202
Gpp	Cameroon	Bafia	Forest	Oct_2009	1732	Noun	Central West Coast	F	CameroonBafiaForestOct_2009NounCentral West Coast	167	175	184	200	205	229	183	191	223	245	257	263	202	202
Gpp	Cameroon	Bafia	Forest	Oct_2009	1732	Noun	Central West Coast	M	CameroonBafiaForestOct_2009NounCentral West Coast	183	183	194	194	203	229	185	185	193	193	263	263	193	205
Gpp	Cameroon	Bafia	Forest	Oct_2009	1732	Noun	Central West Coast	F	CameroonBafiaForestOct_2009NounCentral West Coast	175	183	184	204	203	203	185	185	171	253	257	263	187	193
Gpp	Cameroon	Bafia	Forest	Oct_2009	1732	Noun	Central West Coast	F	CameroonBafiaForestOct_2009NounCentral West Coast	173	173	210	220	219	221	189	213	181	181	263	272	202	202
Gpp	Cameroon	Bafia	Forest	Oct_2009	1732	Noun	Central West Coast	M	CameroonBafiaForestOct_2009NounCentral West Coast	167	167	170	170	203	219	183	183	165	165	269	269	193	202
Gpp	Cameroon	Bafia	Forest	Oct_2009	1732	Noun	Central West Coast	F	CameroonBafiaForestOct_2009NounCentral West Coast	155	167	184	186	203	213	185	185	159	185	269	272	196	202
Gpp	Cameroon	Bafia	Forest	Oct_2009	1732	Noun	Central West Coast	F	CameroonBafiaForestOct_2009NounCentral West Coast	167	167	194	200	203	203	185	219	193	241	263	269	193	196
Gpp	Cameroon	Bipindi	Forest	Jul_2009	1671	Nyong	Central West Coast	F	CameroonBipindiForestJul_2009NyongCentral West Coast	175	179	180	218	203	209	183	193	161	169	254	266	193	193
Gpp	Cameroon	Bipindi	Forest	Jul_2009	1671	Nyong	Central West Coast	F	CameroonBipindiForestJul_2009NyongCentral West Coast	173	173	186	200	205	207	183	185	181	181	269	272	190	202
Gpp	Cameroon	Bipindi	Forest	Jul_2009	1671	Nyong	Central West Coast	M	CameroonBipindiForestJul_2009NyongCentral West Coast	163	163	170	170	201	205	207	207	159	159	269	272	196	196
Gpp	Cameroon	Bipindi	Forest	Jul_2009	1671	Nyong	Central West Coast	M	CameroonBipindiForestJul_2009NyongCentral West Coast	233	233	238	238	199	203	191	191	159	159	269	269	187	196
Gpp	Cameroon	Bipindi	Forest	Jul_2009	1671	Nyong	Central West Coast	M	CameroonBipindiForestJul_2009NyongCentral West Coast	183	183	214	214	205	219	185	185	169	169	269	272	193	196
Gpp	Cameroon	Bipindi	Forest	Jul_2009	1671	Nyong	Central West Coast	M	CameroonBipindiForestJul_2009NyongCentral West Coast	179	179	184	184	193	205	221	221	157	157	269	269	190	193
Gpp	Cameroon	Bipindi	Forest	Jul_2009	1671	Nyong	Central West Coast	F	CameroonBipindiForestJul_2009NyongCentral West Coast	173	173	204	208	217	221	183	191	157	201	269	269	193	199
Gpp	Cameroon	Bipindi	Forest	Jul_2009	1671	Nyong	Central West Coast	F	CameroonBipindiForestJul_2009NyongCentral West Coast	173	183	186	202	203	213	185	185	161	197	266	269	199	202
Gpp	Cameroon	Bipindi	Forest	Jul_2009	1671	Nyong	Central West Coast	F	CameroonBipindiForestJul_2009NyongCentral West Coast	183	183	194	224	205	205	183	183	157	171	269	269	202	202
Gpp	Cameroon	Bipindi	Forest	Jul_2009	1671	Nyong	Central West Coast	F	CameroonBipindiForestJul_2009NyongCentral West Coast	177	177	198	198	203	211	181	187	157	157	263	272	193	202
Gpp	Cameroon	Bipindi	Forest	Jul_2009	1671	Nyong	Central West Coast	F	CameroonBipindiForestJul_2009NyongCentral West Coast	183	183	188	210	205	209	185	185	175	201	266	272	196	202
Gpp	Cameroon	Bipindi	Forest	Jul_2009	1671	Nyong	Central West Coast	F	CameroonBipindiForestJul_2009NyongCentral West Coast	171	171	184	224	193	209	183	185	161	161	254	272	190	202
Gpp	Cameroon	Bipindi	Forest	Jul_2009	1671	Nyong	Central West Coast	M	CameroonBipindiForestJul_2009NyongCentral West Coast	179	179	214	214	199	201	185	185	159	159	266	269	196	202
Gpp	Cameroon	Bipindi	Forest	Jul_2009	1671	Nyong	Central West Coast	M	CameroonBipindiForestJul_2009NyongCentral West Coast	179	179	184	184	195	195	173	173	159	159	269	269	196	202
Gpp	Cameroon	Bipindi	Forest	Jul_2009	1671	Nyong	Central West Coast	M	CameroonBipindiForestJul_2009NyongCentral West Coast	169	169	212	212	199	209	183	183	189	189	260	269	202	202
Gpp	Cameroon	Bipindi	Forest	Jul_2009	1671	Nyong	Central West Coast	F	CameroonBipindiForestJul_2009NyongCentral West Coast	173	173	206	206	209	209	215	215	163	163	266	272	190	193
Gpp	Cameroon	Bipindi	Forest	Jul_2009	1671	Nyong	Central West Coast	F	CameroonBipindiForestJul_2009NyongCentral West Coast	167	175	184	206	205	209	187	219	161	181	254	269	190	193
Gpp	Cameroon	Bipindi	Forest	Jul_2009	1671	Nyong	Central West Coast	F	CameroonBipindiForestJul_2009NyongCentral West Coast	171	171	204	204	195	201	185	193	159	169	257	269	199	199
Gpp	Cameroon	Bipindi	Forest	Jul_2009	1671	Nyong	Central West Coast	F	CameroonBipindiForestJul_2009NyongCentral West Coast	189	189	206	224	201	221	185	193	159	191	263	272	193	199
Gpp	Cameroon	Bipindi	Forest	Jul_2009	1671	Nyong	Central West Coast	F	CameroonBipindiForestJul_2009NyongCentral West Coast	183	183	184	210	199	219	185	185	181	183	269	272	205	205
Gpp	Cameroon	Bipindi	Forest	Jul_2009	1671	Nyong	Central West Coast	F	CameroonBipindiForestJul_2009NyongCentral West Coast	171	277	170	184	203	203	185	185	191	203	263	269	202	202
Gpp	Cameroon	Bipindi	Forest	Jul_2009	1671	Nyong	Central West Coast	F	CameroonBipindiForestJul_2009NyongCentral West Coast	175	175	184	200	203	205	189	201	171	189	269	269	193	196
Gpp	Cameroon	Bipindi	Forest	Jul_2009	1671	Nyong	Central West Coast	F	CameroonBipindiForestJul_2009NyongCentral West Coast	179	179	180	190	193	213	185	199	185	211	263	272	190	211
Gpp	Cameroon	Bipindi	Forest	Jul_2009	1671	Nyong	Central West Coast	F	CameroonBipindiForestJul_2009NyongCentral West Coast	183	183	170	184	199	209	185	191	193	211	251	269	190	199
Gpp	Cameroon	Bipindi	Forest	Jul_2009	1671	Nyong	Central West Coast	M	CameroonBipindiForestJul_2009NyongCentral West Coast	171	171	194	194	189	199	215	215	157	157	269	275	196	202
Gpp	Cameroon	Bipindi	Forest	Jul_2009	1671	Nyong	Central West Coast	F	CameroonBipindiForestJul_2009NyongCentral West Coast	175	175	196	196	199	209	181	183	161	211	263	269	193	199
Gpp	Cameroon	Bipindi	Forest	Jul_2009	1671	Nyong	Central West Coast	F	CameroonBipindiForestJul_2009NyongCentral West Coast	183	183	184	202	199	231	185	197	171	207	269	272	196	202
Gpp	Cameroon	Bipindi	Forest	Jul_2009	1671	Nyong	Central West Coast	F	CameroonBipindiForestJul_2009NyongCentral West Coast	179	179	206	212	225	225	183	193	181	181	269	269	202	202
Gpp	Cameroon	Bipindi	Forest	Jul_2009	1671	Nyong	Central West Coast	F	CameroonBipindiForestJul_2009NyongCentral West Coast	171	179	200	202	209	209	189	189	159	183	260	269	193	196
Gpp	Cameroon	Bipindi	Forest	Jul_2009	1671	Nyong	Central West Coast	F	CameroonBipindiForestJul_2009NyongCentral West Coast	183	183	200	204	203	215	183	183	201	215	263	269	193	199
Gpp	Cameroon	Bipindi	Forest	Jul_2009	1671	Nyong	Central West Coast	F	CameroonBipindiForestJul_2009NyongCentral West Coast	175	175	178	204	209	209	185	197	183	193	263	272	193	211
Gpp	Cameroon	Bipindi	Forest	Jul_2009	1671	Nyong	Central West Coast	F	CameroonBipindiForestJul_2009NyongCentral West Coast	179	185	198	198	187	209	183	191	173	175	269	278	196	202
Gpp	Cameroon	Bipindi	Forest	Jul_2009	1671	Nyong	Central West Coast	F	CameroonBipindiForestJul_2009NyongCentral West Coast	155	183	170	202	199	205	191	197	157	197	257	272	196	199
Gpp	Cameroon	Bipindi	Forest	Jul_2009	1671	Nyong	Central West Coast	F	CameroonBipindiForestJul_2009NyongCentral West Coast	167	185	186	236	203	211	185	185	161	165	260	269	187	193
Gpp	Cameroon	Bipindi	Forest	Jul_2009	1671	Nyong	Central West Coast	F	CameroonBipindiForestJul_2009NyongCentral West Coast	179	179	204	226	217	217	183	217	163	173	269	269	199	202
Gpp	Cameroon	Bipindi	Forest	Jul_2009	1671	Nyong	Central West Coast	M	CameroonBipindiForestJul_2009NyongCentral West Coast	173	173	186	186	215	221	193	193	161	161	266	269	202	208
Gpp	Cameroon	Bipindi	Forest	Jul_2009	1671	Nyong	Central West Coast	M	CameroonBipindiForestJul_2009NyongCentral West Coast	171	171	200	200	209	219	197	197	167	167	269	272	199	202
Gpp	Cameroon	Bipindi	Forest	Jul_2009	1671	Nyong	Central West Coast	F	CameroonBipindiForestJul_2009NyongCentral West Coast	183	275	184	184	195	203	191	205	171	173	257	269	199	199
Gpp	Cameroon	Bipindi	Forest	Jul_2009	1671	Nyong	Central West Coast	F	CameroonBipindiForestJul_2009NyongCentral West Coast	171	183	204	238	219	219	185	193	185	201	269	269	193	202
Gpp	Cameroon	Bipindi	Forest	Jul_2009	1671	Nyong	Central West Coast	F	CameroonBipindiForestJul_2009NyongCentral West Coast	171	175	184	202	203	207	183	223	157	165	266	272	193	199
Gpp	Cameroon	Bipindi	Forest	Jul_2009	1671	Nyong	Central West Coast	F	CameroonBipindiForestJul_2009NyongCentral West Coast	177	177	184	184	199	199	183	209	161	181	269	269	196	202
Gpp	Cameroon	Bipindi	Forest	Jul_2009	1671	Nyong	Central West Coast	F	CameroonBipindiForestJul_2009NyongCentral West Coast	173	173	184	204	209	215	183	215	161	189	257	269	193	199
Gpp	Cameroon	Bipindi	Forest	Jul_2009	1671	Nyong	Central West Coast	F	CameroonBipindiForestJul_2009NyongCentral West Coast	181	187	170	186	195	211	185	185	159	173	263	266	193	199
Gpp	Cameroon	Bipindi	Forest	Jul_2009	1671	Nyong	Central West Coast	F	CameroonBipindiForestJul_2009NyongCentral West Coast	173	173	184	234	203	219	185	213	159	193	269	272	202	205
Gpp	Cameroon	Bipindi	Forest	Jul_2009	1671	Nyong	Central West Coast	F	CameroonBipindiForestJul_2009NyongCentral West Coast	173	173	170	190	209	209	183	197	159	181	254	272	193	199
Gpp	Cameroon	Bipindi	Forest	Jul_2009	1671	Nyong	Central West Coast	F	CameroonBipindiForestJul_2009NyongCentral West Coast	155	155	200	238	187	213	183	235	159	169	254	269	193	202
Gpp	Cameroon	Bipindi	Forest	Jul_2009	1671	Nyong	Central West Coast	F	CameroonBipindiForestJul_2009NyongCentral West Coast	155	163	181	208	221	225	185	185	171	209	269	272	181	193
Gpp	Cameroon	Bipindi	Forest	Jul_2009	1671	Nyong	Central West Coast	M	CameroonBipindiForestJul_2009NyongCentral West Coast	183	183	170	170	199	207	175	175	163	163	269	269	199	202
Gpp	Cameroon	Bipindi	Forest	Jul_2009	1671	Nyong	Central West Coast	M	CameroonBipindiForestJul_2009NyongCentral West Coast	223	223	184	184	225	229	185	185	175	175	269	272	184	196
Gpp	Cameroon	Bipindi	Forest	Jul_2009	1671	Nyong	Central West Coast	M	CameroonBipindiForestJul_2009NyongCentral West Coast	175	175	196	196	217	219	191	191	171	171	272	275	199	202
Gpp	Cameroon	Bipindi	Forest	Jul_2009	1671	Nyong	Central West Coast	F	CameroonBipindiForestJul_2009NyongCentral West Coast	173	173	184	206	205	211	205	207	183	201	263	269	193	196
Gpp	Cameroon	Bipindi	Forest	Jul_2009	1671	Nyong	Central West Coast	M	CameroonBipindiForestJul_2009NyongCentral West Coast	257	257	210	210	207	207	219	219	179	179	263	269	193	196
Gpp	Cameroon	Campo	Forest	Apr_2009	1579	Ntem	Central West Coast	F	CameroonCampoForestApr_2009NtemCentral West Coast	179	179	184	184	205	207	191	231	169	189	272	275	187	202
Gpp	Cameroon	Campo	Forest	Apr_2009	1579	Ntem	Central West Coast	M	CameroonCampoForestApr_2009NtemCentral West Coast	161	161	212	212	199	213	183	183	187	187	263	269	193	202
Gpp	Cameroon	Campo	Forest	Apr_2009	1579	Ntem	Central West Coast	F	CameroonCampoForestApr_2009NtemCentral West Coast	175	177	184	200	199	209	187	187	161	161	269	269	199	202
Gpp	Cameroon	Campo	Forest	Apr_2009	1579	Ntem	Central West Coast	F	CameroonCampoForestApr_2009NtemCentral West Coast	171	171	216	236	201	223	185	185	161	205	272	272	193	202
Gpp	Cameroon	Campo	Forest	Apr_2009	1579	Ntem	Central West Coast	M	CameroonCampoForestApr_2009NtemCentral West Coast	173	173	226	226	199	203	195	195	161	161	269	269	193	202
Gpp	Cameroon	Campo	Forest	Apr_2009	1579	Ntem	Central West Coast	F	CameroonCampoForestApr_2009NtemCentral West Coast	171	171	170	216	203	205	199	199	187	195	269	269	196	196
Gpp	Cameroon	Campo	Forest	Apr_2009	1579	Ntem	Central West Coast	F	CameroonCampoForestApr_2009NtemCentral West Coast	177	177	170	214	199	199	183	193	161	171	263	269	196	199
Gpp	Cameroon	Campo	Forest	Apr_2009	1579	Ntem	Central West Coast	F	CameroonCampoForestApr_2009NtemCentral West Coast	167	181	186	210	221	221	193	205	159	177	269	269	196	202
Gpp	Cameroon	Campo	Forest	Apr_2009	1579	Ntem	Central West Coast	F	CameroonCampoForestApr_2009NtemCentral West Coast	167	167	220	220	201	209	233	233	159	159	266	269	199	202
Gpp	Cameroon	Campo	Forest	Apr_2009	1579	Ntem	Central West Coast	F	CameroonCampoForestApr_2009NtemCentral West Coast	167	167	170	170	187	211	197	197	173	173	269	272	199	202
Gpp	Cameroon	Campo	Forest	Apr_2009	1579	Ntem	Central West Coast	F	CameroonCampoForestApr_2009NtemCentral West Coast	171	183	186	224	193	199	185	191	161	161	257	263	190	196
Gpp	Cameroon	Campo	Forest	Apr_2009	1579	Ntem	Central West Coast	F	CameroonCampoForestApr_2009NtemCentral West Coast	167	183	184	190	199	199	185	185	159	167	266	269	190	193
Gpp	Cameroon	Campo	Forest	Apr_2009	1579	Ntem	Central West Coast	F	CameroonCampoForestApr_2009NtemCentral West Coast	173	173	170	170	219	219	195	195	161	161	263	269	187	193
Gpp	Cameroon	Campo	Forest	Apr_2009	1579	Ntem	Central West Coast	F	CameroonCampoForestApr_2009NtemCentral West Coast	183	183	186	186	205	205	183	183	171	171	266	269	199	202
Gpp	Cameroon	Campo	Forest	Apr_2009	1579	Ntem	Central West Coast	M	CameroonCampoForestApr_2009NtemCentral West Coast	171	171	170	170	199	211	197	197	195	195	254	269	193	193
Gpp	Cameroon	Campo	Forest	Apr_2009	1579	Ntem	Central West Coast	F	CameroonCampoForestApr_2009NtemCentral West Coast	173	173	186	186	221	241	183	183	161	183	269	272	193	202
Gpp	Cameroon	Campo	Forest	Apr_2009	1579	Ntem	Central West Coast	M	CameroonCampoForestApr_2009NtemCentral West Coast	173	173	234	234	219	229	195	195	185	185	266	269	202	202
Gpp	Cameroon	Campo	Forest	Apr_2009	1579	Ntem	Central West Coast	F	CameroonCampoForestApr_2009NtemCentral West Coast	171	185	204	242	209	209	185	203	167	189	269	275	193	196
Gpp	Cameroon	Campo	Forest	Apr_2009	1579	Ntem	Central West Coast	F	CameroonCampoForestApr_2009NtemCentral West Coast	187	187	192	208	199	223	185	235	159	183	269	269	202	202
Gpp	Cameroon	Campo	Forest	Apr_2009	1579	Ntem	Central West Coast	F	CameroonCampoForestApr_2009NtemCentral West Coast	185	185	204	240	199	207	183	229	159	159	266	272	196	202
Gpp	Cameroon	Campo	Forest	Apr_2009	1579	Ntem	Central West Coast	M	CameroonCampoForestApr_2009NtemCentral West Coast	175	175	184	184	211	241	203	203	161	161	257	269	184	193
Gpp	Cameroon	Campo	Forest	Apr_2009	1579	Ntem	Central West Coast	M	CameroonCampoForestApr_2009NtemCentral West Coast	183	183	204	204	221	241	185	185	173	173	263	269	199	202
Gpp	Cameroon	Campo	Forest	Apr_2009	1579	Ntem	Central West Coast	F	CameroonCampoForestApr_2009NtemCentral West Coast	173	181	186	212	199	221	185	185	161	165	269	269	193	196
Gpp	Cameroon	Campo	Forest	Apr_2009	1579	Ntem	Central West Coast	M	CameroonCampoForestApr_2009NtemCentral West Coast	181	181	170	170	199	205	209	209	165	165	269	269	190	202
Gpp	Cameroon	Campo	Forest	Apr_2009	1579	Ntem	Central West Coast	F	CameroonCampoForestApr_2009NtemCentral West Coast	175	175	184	208	209	223	181	181	159	195	254	269	202	202
Gpp	Cameroon	Campo	Forest	Apr_2009	1579	Ntem	Central West Coast	F	CameroonCampoForestApr_2009NtemCentral West Coast	213	213	184	244	197	199	189	207	173	175	269	272	190	193
Gpp	Cameroon	Campo	Forest	Apr_2009	1579	Ntem	Central West Coast	F	CameroonCampoForestApr_2009NtemCentral West Coast	179	183	170	184	209	227	183	231	161	187	263	275	187	202
Gpp	Cameroon	Campo	Forest	Apr_2009	1579	Ntem	Central West Coast	M	CameroonCampoForestApr_2009NtemCentral West Coast	175	175	184	184	195	207	195	195	159	159	269	269	193	199
Gpp	Cameroon	Campo	Forest	Apr_2009	1579	Ntem	Central West Coast	F	CameroonCampoForestApr_2009NtemCentral West Coast	167	183	180	186	211	211	183	183	163	171	269	269	187	193
Gpp	Cameroon	Campo	Forest	Apr_2009	1579	Ntem	Central West Coast	M	CameroonCampoForestApr_2009NtemCentral West Coast	183	183	184	184	211	223	193	193	155	155	254	269	196	202
Gpp	Cameroon	Campo	Forest	Apr_2009	1579	Ntem	Central West Coast	F	CameroonCampoForestApr_2009NtemCentral West Coast	167	171	184	206	209	219	181	217	161	161	269	269	190	208
Gpp	Cameroon	Campo	Forest	Apr_2009	1579	Ntem	Central West Coast	F	CameroonCampoForestApr_2009NtemCentral West Coast	179	183	210	210	209	209	197	197	159	187	269	269	199	202
Gpp	Cameroon	Campo	Forest	Apr_2009	1579	Ntem	Central West Coast	M	CameroonCampoForestApr_2009NtemCentral West Coast	175	175	214	214	209	211	185	185	157	157	263	269	193	193
Gpp	Cameroon	Campo	Forest	Apr_2009	1579	Ntem	Central West Coast	F	CameroonCampoForestApr_2009NtemCentral West Coast	171	183	170	170	197	209	189	201	161	183	263	272	193	196
Gpp	Cameroon	Campo	Forest	Apr_2009	1579	Ntem	Central West Coast	M	CameroonCampoForestApr_2009NtemCentral West Coast	179	179	204	204	203	213	185	185	159	159	263	269	193	196
Gpp	Cameroon	Campo	Forest	Apr_2009	1579	Ntem	Central West Coast	F	CameroonCampoForestApr_2009NtemCentral West Coast	173	173	180	194	211	221	185	193	159	165	254	272	187	199
Gpp	Cameroon	Campo	Forest	Apr_2009	1579	Ntem	Central West Coast	F	CameroonCampoForestApr_2009NtemCentral West Coast	175	175	170	170	219	219	187	187	165	165	263	269	193	196
Gpp	Cameroon	Campo	Forest	Apr_2009	1579	Ntem	Central West Coast	M	CameroonCampoForestApr_2009NtemCentral West Coast	183	183	180	180	203	207	193	193	157	157	269	272	196	208
Gpp	Cameroon	Campo	Forest	Apr_2009	1579	Ntem	Central West Coast	F	CameroonCampoForestApr_2009NtemCentral West Coast	173	183	184	202	199	229	185	207	163	163	272	272	196	202
Gpp	Cameroon	Campo	Forest	Apr_2009	1579	Ntem	Central West Coast	M	CameroonCampoForestApr_2009NtemCentral West Coast	171	171	198	198	189	231	193	193	157	157	269	269	202	202
Gpp	Cameroon	Campo	Forest	Apr_2009	1579	Ntem	Central West Coast	F	CameroonCampoForestApr_2009NtemCentral West Coast	173	225	170	184	207	223	175	181	167	191	254	269	190	202
Gpp	Cameroon	Campo	Forest	Apr_2009	1579	Ntem	Central West Coast	F	CameroonCampoForestApr_2009NtemCentral West Coast	177	187	184	212	211	213	185	195	175	179	269	269	190	202
Gpp	Cameroon	Campo	Forest	Apr_2009	1579	Ntem	Central West Coast	M	CameroonCampoForestApr_2009NtemCentral West Coast	175	175	184	184	223	227	215	215	207	207	269	269	193	199
Gpp	Cameroon	Campo	Forest	Apr_2009	1579	Ntem	Central West Coast	F	CameroonCampoForestApr_2009NtemCentral West Coast	173	173	170	170	195	203	185	241	165	179	269	293	196	202
Gpp	Cameroon	Campo	Forest	Apr_2009	1579	Ntem	Central West Coast	F	CameroonCampoForestApr_2009NtemCentral West Coast	175	175	170	170	187	199	193	195	161	163	263	269	196	202
Gpp	Cameroon	Campo	Forest	Apr_2009	1579	Ntem	Central West Coast	F	CameroonCampoForestApr_2009NtemCentral West Coast	167	167	170	200	193	193	187	207	157	161	254	272	193	196
Gpp	Cameroon	Campo	Forest	Apr_2009	1579	Ntem	Central West Coast	F	CameroonCampoForestApr_2009NtemCentral West Coast	275	275	222	242	215	215	185	185	171	187	263	269	199	202
Gpp	Cameroon	Campo	Forest	Apr_2009	1579	Ntem	Central West Coast	F	CameroonCampoForestApr_2009NtemCentral West Coast	183	183	186	198	201	215	197	197	157	173	269	269	190	202
Gpp	Cameroon	Campo	Forest	Apr_2009	1579	Ntem	Central West Coast	F	CameroonCampoForestApr_2009NtemCentral West Coast	157	187	170	202	195	201	185	195	161	161	269	269	196	202
Gpp	Cameroon	Campo	Forest	Apr_2009	1579	Ntem	Central West Coast	F	CameroonCampoForestApr_2009NtemCentral West Coast	173	173	170	170	209	215	181	195	161	161	263	269	193	199
Gpp	Cameroon	Campo	Forest	Apr_2009	1579	Ntem	Central West Coast	F	CameroonCampoForestApr_2009NtemCentral West Coast	175	175	186	216	219	219	195	195	161	201	269	269	193	199
Gpp	Cameroon	Fontem	Forest	Apr_2009	1579	Cross	Central West Coast	M	CameroonFontemForestApr_2009CrossCentral West Coast	173	173	200	200	203	203	191	191	165	165	272	272	199	202
Gpp	Cameroon	Fontem	Forest	Apr_2009	1579	Cross	Central West Coast	M	CameroonFontemForestApr_2009CrossCentral West Coast	179	179	222	222	199	199	189	189	171	171	269	269	196	205
Gpp	Cameroon	Fontem	Forest	Apr_2009	1579	Cross	Central West Coast	M	CameroonFontemForestApr_2009CrossCentral West Coast	155	155	198	198	203	205	185	185	175	175	269	269	202	202
Gpp	Cameroon	Fontem	Forest	Apr_2009	1579	Cross	Central West Coast	F	CameroonFontemForestApr_2009CrossCentral West Coast	177	197	184	192	203	203	187	187	169	175	260	260	202	202
Gpp	Cameroon	Fontem	Forest	Apr_2009	1579	Cross	Central West Coast	M	CameroonFontemForestApr_2009CrossCentral West Coast	173	173	192	192	205	205	185	185	197	197	269	272	193	193
Gpp	Cameroon	Fontem	Forest	Apr_2009	1579	Cross	Central West Coast	F	CameroonFontemForestApr_2009CrossCentral West Coast	173	203	184	202	203	203	183	189	169	173	260	266	199	199
Gpp	Cameroon	Fontem	Forest	Apr_2009	1579	Cross	Central West Coast	F	CameroonFontemForestApr_2009CrossCentral West Coast	167	167	184	198	203	203	189	193	173	245	272	272	196	196
Gpp	Cameroon	Fontem	Forest	Apr_2009	1579	Cross	Central West Coast	M	CameroonFontemForestApr_2009CrossCentral West Coast	173	173	182	182	203	203	185	185	161	161	260	269	196	196
Gpp	Cameroon	Fontem	Forest	Apr_2009	1579	Cross	Central West Coast	M	CameroonFontemForestApr_2009CrossCentral West Coast	177	177	204	204	197	203	189	189	181	181	269	272	193	193
Gpp	Cameroon	Fontem	Forest	Apr_2009	1579	Cross	Central West Coast	F	CameroonFontemForestApr_2009CrossCentral West Coast	199	199	184	188	203	203	185	191	163	171	263	269	199	199
Gpp	Cameroon	Fontem	Forest	Apr_2009	1579	Cross	Central West Coast	F	CameroonFontemForestApr_2009CrossCentral West Coast	245	245	190	198	193	203	185	195	181	221	260	269	193	205
Gpp	Cameroon	Fontem	Forest	Apr_2009	1579	Cross	Central West Coast	F	CameroonFontemForestApr_2009CrossCentral West Coast	167	205	198	252	203	203	185	185	159	179	260	266	199	199
Gpp	Cameroon	Fontem	Forest	Apr_2009	1579	Cross	Central West Coast	F	CameroonFontemForestApr_2009CrossCentral West Coast	235	235	190	202	203	203	181	185	171	175	260	269	199	202
Gpp	Cameroon	Fontem	Forest	Apr_2009	1579	Cross	Central West Coast	F	CameroonFontemForestApr_2009CrossCentral West Coast	167	177	184	206	203	203	187	191	159	169	260	269	199	199
Gpp	Cameroon	Fontem	Forest	Apr_2009	1579	Cross	Central West Coast	M	CameroonFontemForestApr_2009CrossCentral West Coast	163	163	206	206	197	203	185	185	157	157	260	269	196	199
Gpp	Cameroon	Fontem	Forest	Apr_2009	1579	Cross	Central West Coast	F	CameroonFontemForestApr_2009CrossCentral West Coast	167	173	184	206	199	203	189	205	169	159	257	263	199	199
Gpp	Cameroon	Fontem	Forest	Apr_2009	1579	Cross	Central West Coast	F	CameroonFontemForestApr_2009CrossCentral West Coast	167	183	184	202	203	203	185	189	161	181	269	269	196	202
Gpp	Cameroon	Fontem	Forest	Apr_2009	1579	Cross	Central West Coast	F	CameroonFontemForestApr_2009CrossCentral West Coast	177	177	196	206	203	203	185	185	177	177	263	266	190	199
Gpp	Cameroon	Fontem	Forest	Apr_2009	1579	Cross	Central West Coast	F	CameroonFontemForestApr_2009CrossCentral West Coast	177	177	168	188	199	203	185	197	157	157	260	269	193	193
Gpp	Cameroon	Fontem	Forest	Apr_2009	1579	Cross	Central West Coast	F	CameroonFontemForestApr_2009CrossCentral West Coast	167	179	198	198	197	205	185	209	159	177	260	269	196	199
Gpp	Cameroon	Fontem	Forest	Apr_2009	1579	Cross	Central West Coast	F	CameroonFontemForestApr_2009CrossCentral West Coast	167	179	180	198	203	205	185	185	159	177	266	269	196	199
Gpp	Cameroon	Fontem	Forest	Apr_2009	1579	Cross	Central West Coast	F	CameroonFontemForestApr_2009CrossCentral West Coast	171	173	206	206	197	203	205	209	171	221	263	269	193	199
Gpp	Cameroon	Fontem	Forest	Apr_2009	1579	Cross	Central West Coast	M	CameroonFontemForestApr_2009CrossCentral West Coast	173	173	200	200	203	203	191	191	165	165	272	272	199	202
Gpp	Cameroon	Fontem	Forest	Apr_2009	1579	Cross	Central West Coast	F	CameroonFontemForestApr_2009CrossCentral West Coast	175	185	184	258	203	203	185	201	161	175	266	269	199	199
Gpp	DRC	Malanga	Forest	Aug_2009	1702	Congo	Congo_river_basin	M	DRCMalangaForestAug_2009CongoCongo_river_basin	173	173	184	184	215	215	187	187	179	179	263	269	196	202
Gpp	DRC	Malanga	Forest	Aug_2009	1702	Congo	Congo_river_basin	M	DRCMalangaForestAug_2009CongoCongo_river_basin	173	173	188	188	203	209	181	181	183	183	263	263	190	199
Gpp	DRC	Malanga	Forest	Aug_2009	1702	Congo	Congo_river_basin	M	DRCMalangaForestAug_2009CongoCongo_river_basin	173	173	184	184	203	203	181	181	191	191	269	269	190	196
Gpp	DRC	Malanga	Forest	Aug_2009	1702	Congo	Congo_river_basin	F	DRCMalangaForestAug_2009CongoCongo_river_basin	165	179	184	184	207	211	181	187	161	179	269	269	190	199
Gpp	DRC	Malanga	Forest	Aug_2009	1702	Congo	Congo_river_basin	M	DRCMalangaForestAug_2009CongoCongo_river_basin	179	179	188	188	203	203	185	185	179	179	269	269	190	190
Gpp	DRC	Malanga	Forest	Aug_2009	1702	Congo	Congo_river_basin	M	DRCMalangaForestAug_2009CongoCongo_river_basin	173	173	204	204	203	219	181	181	179	179	269	269	190	193
Gpp	DRC	Malanga	Forest	Aug_2009	1702	Congo	Congo_river_basin	M	DRCMalangaForestAug_2009CongoCongo_river_basin	173	173	184	184	203	205	181	181	161	161	269	272	190	202
Gpp	DRC	Malanga	Forest	Aug_2009	1702	Congo	Congo_river_basin	M	DRCMalangaForestAug_2009CongoCongo_river_basin	165	165	184	184	203	211	189	189	161	161	269	269	202	202
Gpp	DRC	Malanga	Forest	Aug_2009	1702	Congo	Congo_river_basin	F	DRCMalangaForestAug_2009CongoCongo_river_basin	173	223	196	202	203	203	181	181	179	179	269	269	190	196
Gpp	DRC	Malanga	Forest	Aug_2009	1702	Congo	Congo_river_basin	F	DRCMalangaForestAug_2009CongoCongo_river_basin	165	171	200	200	219	219	181	187	161	161	269	269	190	202
Gpp	DRC	Malanga	Forest	Aug_2009	1702	Congo	Congo_river_basin	F	DRCMalangaForestAug_2009CongoCongo_river_basin	173	189	184	200	203	215	181	187	163	179	269	269	196	199
Gpp	DRC	Malanga	Forest	Aug_2009	1702	Congo	Congo_river_basin	F	DRCMalangaForestAug_2009CongoCongo_river_basin	173	173	184	200	211	215	187	187	159	179	269	269	199	202
Gpp	DRC	Malanga	Forest	Aug_2009	1702	Congo	Congo_river_basin	F	DRCMalangaForestAug_2009CongoCongo_river_basin	171	171	184	200	207	255	187	187	175	179	269	269	193	202
Gpp	DRC	Malanga	Forest	Aug_2009	1702	Congo	Congo_river_basin	F	DRCMalangaForestAug_2009CongoCongo_river_basin	165	173	184	198	203	209	181	181	161	161	269	269	190	199
Gpp	DRC	Malanga	Forest	Aug_2009	1702	Congo	Congo_river_basin	F	DRCMalangaForestAug_2009CongoCongo_river_basin	171	173	186	222	203	207	181	181	179	179	269	272	190	193
Gpp	DRC	Malanga	Forest	Aug_2009	1702	Congo	Congo_river_basin	M	DRCMalangaForestAug_2009CongoCongo_river_basin	171	171	204	204	203	219	187	187	161	161	263	263	193	202
Gpp	DRC	Malanga	Forest	Aug_2009	1702	Congo	Congo_river_basin	M	DRCMalangaForestAug_2009CongoCongo_river_basin	179	179	200	200	203	205	181	181	161	161	269	269	202	202
Gpp	DRC	Malanga	Forest	Aug_2009	1702	Congo	Congo_river_basin	M	DRCMalangaForestAug_2009CongoCongo_river_basin	171	171	202	202	211	215	189	189	161	161	269	269	199	202
Gpp	DRC	Malanga	Forest	Aug_2009	1702	Congo	Congo_river_basin	M	DRCMalangaForestAug_2009CongoCongo_river_basin	173	173	204	204	213	215	187	187	189	189	269	269	193	202
Gpp	DRC	Malanga	Forest	Aug_2009	1702	Congo	Congo_river_basin	M	DRCMalangaForestAug_2009CongoCongo_river_basin	173	173	184	184	219	257	181	181	179	179	269	272	190	199
Gpp	DRC	Malanga	Forest	Aug_2009	1702	Congo	Congo_river_basin	F	DRCMalangaForestAug_2009CongoCongo_river_basin	173	179	184	198	203	219	189	223	163	163	269	272	193	202
Gpp	DRC	Malanga	Forest	Aug_2009	1702	Congo	Congo_river_basin	F	DRCMalangaForestAug_2009CongoCongo_river_basin	173	173	184	202	203	203	181	185	179	245	263	269	190	193
Gpp	DRC	Malanga	Forest	Aug_2009	1702	Congo	Congo_river_basin	F	DRCMalangaForestAug_2009CongoCongo_river_basin	171	179	186	200	211	253	181	181	161	161	269	269	184	199
Gpp	DRC	Malanga	Forest	Aug_2009	1702	Congo	Congo_river_basin	F	DRCMalangaForestAug_2009CongoCongo_river_basin	179	189	186	200	209	239	181	189	189	189	263	272	190	193
Gpp	DRC	Malanga	Forest	Aug_2009	1702	Congo	Congo_river_basin	F	DRCMalangaForestAug_2009CongoCongo_river_basin	173	179	184	184	211	215	181	185	161	179	263	269	190	205
Gpp	DRC	Malanga	Forest	Aug_2009	1702	Congo	Congo_river_basin	F	DRCMalangaForestAug_2009CongoCongo_river_basin	171	173	184	200	209	213	187	189	161	161	269	269	196	196
Gpp	DRC	Malanga	Forest	Aug_2009	1702	Congo	Congo_river_basin	F	DRCMalangaForestAug_2009CongoCongo_river_basin	171	189	198	204	211	215	181	217	161	179	269	269	202	202
Gpp	DRC	Malanga	Forest	Aug_2009	1702	Congo	Congo_river_basin	F	DRCMalangaForestAug_2009CongoCongo_river_basin	165	165	184	184	255	255	181	181	173	173	269	269	190	202
Gpp	DRC	Malanga	Forest	Aug_2009	1702	Congo	Congo_river_basin	F	DRCMalangaForestAug_2009CongoCongo_river_basin	171	173	184	204	203	237	181	181	161	179	263	263	184	193
Gpp	DRC	Malanga	Forest	Aug_2009	1702	Congo	Congo_river_basin	M	DRCMalangaForestAug_2009CongoCongo_river_basin	165	165	198	198	235	235	187	187	245	245	269	269	190	193
Gpp	DRC	Malanga	Forest	Aug_2009	1702	Congo	Congo_river_basin	M	DRCMalangaForestAug_2009CongoCongo_river_basin	173	173	184	184	207	219	187	187	161	161	269	269	193	202
Gpp	DRC	Malanga	Forest	Aug_2009	1702	Congo	Congo_river_basin	F	DRCMalangaForestAug_2009CongoCongo_river_basin	171	171	184	202	203	209	181	181	163	183	263	269	190	202
Gpp	DRC	Malanga	Forest	Aug_2009	1702	Congo	Congo_river_basin	M	DRCMalangaForestAug_2009CongoCongo_river_basin	171	171	184	184	203	219	187	187	165	165	269	269	196	199
Gpp	DRC	Malanga	Forest	Aug_2009	1702	Congo	Congo_river_basin	M	DRCMalangaForestAug_2009CongoCongo_river_basin	173	173	184	184	209	209	181	181	245	245	263	269	202	202
Gpp	DRC	Malanga	Forest	Aug_2009	1702	Congo	Congo_river_basin	F	DRCMalangaForestAug_2009CongoCongo_river_basin	171	173	204	224	215	219	185	187	161	179	263	269	196	199
Gpp	DRC	Malanga	Forest	Aug_2009	1702	Congo	Congo_river_basin	F	DRCMalangaForestAug_2009CongoCongo_river_basin	179	179	184	200	205	219	181	189	179	179	263	269	202	202
Gpp	DRC	Malanga	Forest	Aug_2009	1702	Congo	Congo_river_basin	M	DRCMalangaForestAug_2009CongoCongo_river_basin	173	173	196	196	203	209	181	181	161	161	269	269	202	202
Gpp	DRC	Malanga	Forest	Aug_2009	1702	Congo	Congo_river_basin	M	DRCMalangaForestAug_2009CongoCongo_river_basin	165	165	196	196	209	213	187	187	163	163	269	269	190	202
Gpp	DRC	Malanga	Forest	Aug_2009	1702	Congo	Congo_river_basin	F	DRCMalangaForestAug_2009CongoCongo_river_basin	171	189	184	184	203	215	177	181	161	173	269	269	193	196
Gpp	DRC	Malanga	Forest	Aug_2009	1702	Congo	Congo_river_basin	F	DRCMalangaForestAug_2009CongoCongo_river_basin	173	173	188	204	203	209	181	185	175	175	269	269	187	196
Gpp	DRC	Malanga	Forest	Aug_2009	1702	Congo	Congo_river_basin	F	DRCMalangaForestAug_2009CongoCongo_river_basin	171	173	184	184	211	215	181	181	161	161	269	269	190	193
Gpp	DRC	Malanga	Forest	Aug_2009	1702	Congo	Congo_river_basin	F	DRCMalangaForestAug_2009CongoCongo_river_basin	173	173	184	196	211	211	187	251	161	161	263	269	202	202
Gpp	DRC	Malanga	Forest	Aug_2009	1702	Congo	Congo_river_basin	M	DRCMalangaForestAug_2009CongoCongo_river_basin	171	171	188	188	203	203	181	181	161	161	263	269	193	202
Gpp	DRC	Malanga	Forest	Aug_2009	1702	Congo	Congo_river_basin	M	DRCMalangaForestAug_2009CongoCongo_river_basin	171	171	184	184	203	215	187	187	161	161	269	269	196	205
Gpp	DRC	Malanga	Forest	Aug_2009	1702	Congo	Congo_river_basin	F	DRCMalangaForestAug_2009CongoCongo_river_basin	173	217	184	204	205	211	181	189	161	161	263	269	190	202
Gpp	DRC	Malanga	Forest	Aug_2009	1702	Congo	Congo_river_basin	F	DRCMalangaForestAug_2009CongoCongo_river_basin	173	179	184	200	209	211	181	187	161	179	269	272	196	202
Gpp	DRC	Malanga	Forest	Aug_2009	1702	Congo	Congo_river_basin	M	DRCMalangaForestAug_2009CongoCongo_river_basin	173	173	200	200	203	209	187	187	161	161	263	269	193	202
Gpp	DRC	Malanga	Forest	Aug_2009	1702	Congo	Congo_river_basin	M	DRCMalangaForestAug_2009CongoCongo_river_basin	179	179	184	184	211	219	185	185	179	179	269	269	190	202
Gpp	DRC	Malanga	Forest	Aug_2009	1702	Congo	Congo_river_basin	M	DRCMalangaForestAug_2009CongoCongo_river_basin	173	173	200	200	203	235	187	187	189	189	263	269	190	202
Gpp	DRC	Malanga	Forest	Aug_2009	1702	Congo	Congo_river_basin	F	DRCMalangaForestAug_2009CongoCongo_river_basin	171	223	184	200	203	211	181	185	169	169	269	269	202	202
Gpp	DRC	Malanga	Forest	Aug_2009	1702	Congo	Congo_river_basin	M	DRCMalangaForestAug_2009CongoCongo_river_basin	171	171	188	188	201	201	177	177	161	161	269	269	187	190
Gpp	DRC	Malanga	Forest	Aug_2009	1702	Congo	Congo_river_basin	F	DRCMalangaForestAug_2009CongoCongo_river_basin	171	173	188	200	203	203	181	223	169	169	269	269	193	202
Gpp	DRC	Malanga	Forest	Aug_2009	1702	Congo	Congo_river_basin	F	DRCMalangaForestAug_2009CongoCongo_river_basin	173	179	186	196	203	213	189	255	161	161	263	272	187	190
Gpp	DRC	Malanga	Forest	Aug_2009	1702	Congo	Congo_river_basin	F	DRCMalangaForestAug_2009CongoCongo_river_basin	171	179	184	186	215	215	181	187	161	179	263	269	196	202
Gpp	DRC	Malanga	Forest	Aug_2009	1702	Congo	Congo_river_basin	F	DRCMalangaForestAug_2009CongoCongo_river_basin	177	179	184	184	211	219	181	185	179	179	269	269	202	202
Gpp	Ivory Coast	Abidjan	Forest	Oct_2007	1002	Bandama	West_Coast	F	Ivory CoastAbidjanForestOct_2007BandamaWest_Coast	163	187	176	194	199	207	201	217	169	187	257	269	196	202
Gpp	Ivory Coast	Abidjan	Forest	Oct_2007	1002	Bandama	West_Coast	F	Ivory CoastAbidjanForestOct_2007BandamaWest_Coast	173	173	176	202	199	207	185	189	161	161	260	266	199	199
Gpp	Ivory Coast	Abidjan	Forest	Oct_2007	1002	Bandama	West_Coast	F	Ivory CoastAbidjanForestOct_2007BandamaWest_Coast	181	187	184	202	213	215	185	217	163	183	269	269	199	199
Gpp	Ivory Coast	Abidjan	Forest	Oct_2007	1002	Bandama	West_Coast	F	Ivory CoastAbidjanForestOct_2007BandamaWest_Coast	181	207	182	198	201	213	187	215	161	161	269	272	199	199
Gpp	Ivory Coast	Abidjan	Forest	Oct_2007	1002	Bandama	West_Coast	F	Ivory CoastAbidjanForestOct_2007BandamaWest_Coast	173	181	184	194	197	205	187	189	185	195	269	269	193	202
Gpp	Ivory Coast	Abidjan	Forest	Oct_2007	1002	Bandama	West_Coast	F	Ivory CoastAbidjanForestOct_2007BandamaWest_Coast	181	181	184	200	197	207	189	199	161	161	266	269	196	205
Gpp	Ivory Coast	Abidjan	Forest	Oct_2007	1002	Bandama	West_Coast	F	Ivory CoastAbidjanForestOct_2007BandamaWest_Coast	163	171	184	192	199	217	201	219	161	161	260	263	190	202
Gpp	Ivory Coast	Abidjan	Forest	Oct_2007	1002	Bandama	West_Coast	F	Ivory CoastAbidjanForestOct_2007BandamaWest_Coast	173	179	184	202	197	205	189	189	171	181	269	269	199	199
Gpp	Ivory Coast	Abidjan	Forest	Oct_2007	1002	Bandama	West_Coast	F	Ivory CoastAbidjanForestOct_2007BandamaWest_Coast	179	179	184	198	199	201	187	189	161	189	263	269	193	199
Gpp	Ivory Coast	Abidjan	Forest	Oct_2007	1002	Bandama	West_Coast	F	Ivory CoastAbidjanForestOct_2007BandamaWest_Coast	175	175	194	202	197	205	195	217	161	181	269	272	199	202
Gpp	Ivory Coast	Abidjan	Forest	Oct_2007	1002	Bandama	West_Coast	F	Ivory CoastAbidjanForestOct_2007BandamaWest_Coast	173	173	188	192	197	201	211	219	161	161	257	269	196	202
Gpp	Ivory Coast	Abidjan	Forest	Oct_2007	1002	Bandama	West_Coast	F	Ivory CoastAbidjanForestOct_2007BandamaWest_Coast	173	173	176	184	199	205	217	219	161	161	263	272	196	196
Gpp	Ivory Coast	Abidjan	Forest	Oct_2007	1002	Bandama	West_Coast	M	Ivory CoastAbidjanForestOct_2007BandamaWest_Coast	181	181	182	182	201	209	189	189	161	161	260	275	190	199
Gpp	Ivory Coast	Abidjan	Forest	Oct_2007	1002	Bandama	West_Coast	M	Ivory CoastAbidjanForestOct_2007BandamaWest_Coast	181	181	200	200	197	209	227	227	161	161	269	269	190	199
Gpp	Ivory Coast	Abidjan	Forest	Oct_2007	1002	Bandama	West_Coast	M	Ivory CoastAbidjanForestOct_2007BandamaWest_Coast	207	207	184	184	197	211	219	219	161	161	260	263	193	208
Gpp	Ivory Coast	Abidjan	Forest	Oct_2007	1002	Bandama	West_Coast	M	Ivory CoastAbidjanForestOct_2007BandamaWest_Coast	179	179	182	182	201	205	189	189	161	161	260	266	196	199
Gpp	Ivory Coast	Abidjan	Forest	Oct_2007	1002	Bandama	West_Coast	F	Ivory CoastAbidjanForestOct_2007BandamaWest_Coast	163	163	196	196	197	201	189	189	161	215	257	269	196	205
Gpp	Ivory Coast	Abidjan	Forest	Oct_2007	1002	Bandama	West_Coast	F	Ivory CoastAbidjanForestOct_2007BandamaWest_Coast	171	171	184	184	197	197	197	197	161	215	269	269	196	199
Gpp	Ivory Coast	Abidjan	Forest	Oct_2007	1002	Bandama	West_Coast	M	Ivory CoastAbidjanForestOct_2007BandamaWest_Coast	163	163	182	182	197	213	187	187	171	171	263	269	190	199
Gpp	Ivory Coast	Abidjan	Forest	Oct_2007	1002	Bandama	West_Coast	M	Ivory CoastAbidjanForestOct_2007BandamaWest_Coast	183	183	196	196	197	197	209	209	161	161	257	263	193	199
Gpp	Ivory Coast	Abidjan	Forest	Oct_2007	1002	Bandama	West_Coast	M	Ivory CoastAbidjanForestOct_2007BandamaWest_Coast	163	163	182	182	199	213	217	217	161	161	260	260	199	199
Gpp	Ivory Coast	Abidjan	Forest	Oct_2007	1002	Bandama	West_Coast	M	Ivory CoastAbidjanForestOct_2007BandamaWest_Coast	173	173	184	184	201	205	227	227	161	161	257	269	205	208
Gpp	Ivory Coast	Abidjan	Forest	Oct_2007	1002	Bandama	West_Coast	M	Ivory CoastAbidjanForestOct_2007BandamaWest_Coast	179	179	176	176	197	213	213	213	171	171	266	272	193	202
Gpp	Ivory Coast	Abidjan	Forest	Oct_2007	1002	Bandama	West_Coast	M	Ivory CoastAbidjanForestOct_2007BandamaWest_Coast	163	163	200	200	199	201	189	189	171	171	269	272	193	199
Gpp	Ivory Coast	Aniassué	Forest	Apr_2007	849	Comoe	West_Coast	F	Ivory CoastAniassuéForestApr_2007ComoeWest_Coast	165	165	182	182	199	207	183	187	161	183	260	269	196	202
Gpp	Ivory Coast	Aniassué	Forest	Apr_2007	849	Comoe	West_Coast	F	Ivory CoastAniassuéForestApr_2007ComoeWest_Coast	179	179	202	202	195	195	181	181	183	183	260	269	193	199
Gpp	Ivory Coast	Aniassué	Forest	Apr_2007	849	Comoe	West_Coast	F	Ivory CoastAniassuéForestApr_2007ComoeWest_Coast	165	173	194	208	207	207	189	189	157	183	260	263	199	202
Gpp	Ivory Coast	Aniassué	Forest	Apr_2007	849	Comoe	West_Coast	F	Ivory CoastAniassuéForestApr_2007ComoeWest_Coast	181	183	178	182	197	207	185	187	161	183	260	269	199	199
Gpp	Ivory Coast	Aniassué	Forest	Apr_2007	849	Comoe	West_Coast	F	Ivory CoastAniassuéForestApr_2007ComoeWest_Coast	173	173	182	200	213	217	185	191	189	189	266	269	187	193
Gpp	Ivory Coast	Aniassué	Forest	Apr_2007	849	Comoe	West_Coast	F	Ivory CoastAniassuéForestApr_2007ComoeWest_Coast	171	171	182	202	215	219	185	185	161	213	269	272	196	199
Gpp	Ivory Coast	Aniassué	Forest	Apr_2007	849	Comoe	West_Coast	F	Ivory CoastAniassuéForestApr_2007ComoeWest_Coast	183	183	188	194	217	217	187	219	179	181	269	269	190	190
Gpp	Ivory Coast	Aniassué	Forest	Apr_2007	849	Comoe	West_Coast	F	Ivory CoastAniassuéForestApr_2007ComoeWest_Coast	179	179	198	202	211	211	163	176	169	185	260	266	190	193
Gpp	Ivory Coast	Aniassué	Forest	Apr_2007	849	Comoe	West_Coast	F	Ivory CoastAniassuéForestApr_2007ComoeWest_Coast	173	173	186	202	199	215	189	213	161	225	260	269	193	202
Gpp	Ivory Coast	Aniassué	Forest	Apr_2007	849	Comoe	West_Coast	M	Ivory CoastAniassuéForestApr_2007ComoeWest_Coast	181	181	184	184	195	195	185	185	161	161	257	269	196	199
Gpp	Ivory Coast	Aniassué	Forest	Apr_2007	849	Comoe	West_Coast	M	Ivory CoastAniassuéForestApr_2007ComoeWest_Coast	185	185	182	182	195	199	183	183	164	164	260	275	199	199
Gpp	Ivory Coast	Aniassué	Forest	Apr_2007	849	Comoe	West_Coast	M	Ivory CoastAniassuéForestApr_2007ComoeWest_Coast	173	173	200	200	197	217	215	215	161	161	260	269	199	205
Gpp	Ivory Coast	Aniassué	Forest	Apr_2007	849	Comoe	West_Coast	M	Ivory CoastAniassuéForestApr_2007ComoeWest_Coast	219	219	182	182	207	219	209	209	161	161	260	269	199	199
Gpp	Ivory Coast	Aniassué	Forest	Apr_2007	849	Comoe	West_Coast	M	Ivory CoastAniassuéForestApr_2007ComoeWest_Coast	187	187	200	200	201	201	169	169	161	161	260	269	190	199
Gpp	Ivory Coast	Aniassué	Forest	Apr_2007	849	Comoe	West_Coast	M	Ivory CoastAniassuéForestApr_2007ComoeWest_Coast	165	165	202	202	199	213	185	185	179	179	260	269	199	202
Gpp	Ivory Coast	Aniassué	Forest	Apr_2007	849	Comoe	West_Coast	M	Ivory CoastAniassuéForestApr_2007ComoeWest_Coast	173	173	188	188	213	213	213	213	223	223	269	269	193	196
Gpp	Ivory Coast	Aniassué	Forest	Apr_2007	849	Comoe	West_Coast	M	Ivory CoastAniassuéForestApr_2007ComoeWest_Coast	163	163	194	194	201	201	211	211	161	161	260	266	196	199
Gpp	Ivory Coast	Aniassué	Forest	Apr_2007	849	Comoe	West_Coast	M	Ivory CoastAniassuéForestApr_2007ComoeWest_Coast	163	163	182	182	205	211	205	205	161	161	260	269	193	199
Gpp	Ivory Coast	Aniassué	Forest	Apr_2007	849	Comoe	West_Coast	M	Ivory CoastAniassuéForestApr_2007ComoeWest_Coast	181	181	200	200	195	209	189	189	163	163	269	269	199	199
Gpp	Ivory Coast	Aniassué	Forest	Apr_2007	849	Comoe	West_Coast	M	Ivory CoastAniassuéForestApr_2007ComoeWest_Coast	187	187	184	184	199	215	175	175	183	183	260	260	196	199
Gpp	Ivory Coast	Aniassué	Forest	Apr_2007	849	Comoe	West_Coast	M	Ivory CoastAniassuéForestApr_2007ComoeWest_Coast	175	175	184	184	195	217	185	185	159	159	260	263	196	199
Gpp	Ivory Coast	Azaguié	Forest	Mar_2011	2279	Bandama	West_Coast	F	Ivory CoastAzaguiéForestMar_2011BandamaWest_Coast	175	179	176	182	207	221	197	217	161	181	263	269	196	199
Gpp	Ivory Coast	Azaguié	Forest	Mar_2011	2279	Bandama	West_Coast	F	Ivory CoastAzaguiéForestMar_2011BandamaWest_Coast	163	209	184	196	197	213	187	213	163	169	260	266	193	199
Gpp	Ivory Coast	Azaguié	Forest	Mar_2011	2279	Bandama	West_Coast	F	Ivory CoastAzaguiéForestMar_2011BandamaWest_Coast	183	185	182	190	197	201	187	215	189	189	269	269	199	202
Gpp	Ivory Coast	Azaguié	Forest	Mar_2011	2279	Bandama	West_Coast	F	Ivory CoastAzaguiéForestMar_2011BandamaWest_Coast	167	183	196	240	201	201	171	219	167	167	263	278	199	202
Gpp	Ivory Coast	Azaguié	Forest	Mar_2011	2279	Bandama	West_Coast	F	Ivory CoastAzaguiéForestMar_2011BandamaWest_Coast	183	183	182	194	207	211	199	225	161	167	269	269	199	199
Gpp	Ivory Coast	Azaguié	Forest	Mar_2011	2279	Bandama	West_Coast	F	Ivory CoastAzaguiéForestMar_2011BandamaWest_Coast	189	189	182	202	211	215	199	221	161	189	266	278	199	202
Gpp	Ivory Coast	Bonon	Forest	Nov_2005	303	Bandama	West_Coast	f	Ivory CoastBononForestNov_2005BandamaWest_Coast	163	173	184	184	199	221	187	205	165	165	269	269	199	202
Gpp	Ivory Coast	Bonon	Forest	Nov_2005	303	Bandama	West_Coast	f	Ivory CoastBononForestNov_2005BandamaWest_Coast	173	173	184	184	199	215	193	215	183	183	260	263	199	199
Gpp	Ivory Coast	Bonon	Forest	Nov_2005	303	Bandama	West_Coast	f	Ivory CoastBononForestNov_2005BandamaWest_Coast	179	179	182	184	199	205	175	185	183	183	269	269	193	199
Gpp	Ivory Coast	Bonon	Forest	Nov_2005	303	Bandama	West_Coast	f	Ivory CoastBononForestNov_2005BandamaWest_Coast	163	175	182	202	199	227	185	203	189	223	269	269	199	202
Gpp	Ivory Coast	Bonon	Forest	Nov_2005	303	Bandama	West_Coast	m	Ivory CoastBononForestNov_2005BandamaWest_Coast	163	163	196	196	195	199	205	205	161	161	260	260	190	199
Gpp	Ivory Coast	Bonon	Forest	Nov_2005	303	Bandama	West_Coast	f	Ivory CoastBononForestNov_2005BandamaWest_Coast	173	185	190	190	199	199	183	207	161	181	260	266	202	205
Gpp	Ivory Coast	Bonon	Forest	Nov_2005	303	Bandama	West_Coast	f	Ivory CoastBononForestNov_2005BandamaWest_Coast	163	177	176	194	199	199	183	219	157	161	263	269	193	199
Gpp	Ivory Coast	Bonon	Forest	Nov_2005	303	Bandama	West_Coast	f	Ivory CoastBononForestNov_2005BandamaWest_Coast	165	165	184	208	199	207	191	195	161	185	269	269	193	199
Gpp	Ivory Coast	Bonon	Forest	Nov_2005	303	Bandama	West_Coast	m	Ivory CoastBononForestNov_2005BandamaWest_Coast	173	173	182	182	195	201	185	185	161	161	260	272	202	205
Gpp	Ivory Coast	Bonon	Forest	Nov_2005	303	Bandama	West_Coast	m	Ivory CoastBononForestNov_2005BandamaWest_Coast	173	173	182	182	199	213	199	199	187	187	269	269	193	202
Gpp	Ivory Coast	Bonon	Forest	Nov_2005	303	Bandama	West_Coast	f	Ivory CoastBononForestNov_2005BandamaWest_Coast	173	181	186	198	201	207	185	207	197	219	260	269	187	199
Gpp	Ivory Coast	Bonon	Forest	Nov_2005	303	Bandama	West_Coast	f	Ivory CoastBononForestNov_2005BandamaWest_Coast	177	183	184	190	207	215	185	217	161	199	266	269	199	199
Gpp	Ivory Coast	Bonon	Forest	Nov_2005	303	Bandama	West_Coast	m	Ivory CoastBononForestNov_2005BandamaWest_Coast	181	181	194	194	195	201	205	205	183	183	260	260	190	193
Gpp	Ivory Coast	Bonon	Forest	Nov_2005	303	Bandama	West_Coast	f	Ivory CoastBononForestNov_2005BandamaWest_Coast	171	173	184	206	199	199	187	193	185	185	260	269	196	199
Gpp	Ivory Coast	Bonon	Forest	Nov_2005	303	Bandama	West_Coast	m	Ivory CoastBononForestNov_2005BandamaWest_Coast	207	207	182	182	201	213	191	191	167	167	269	272	199	199
Gpp	Ivory Coast	Bonon	Forest	Nov_2005	303	Bandama	West_Coast	f	Ivory CoastBononForestNov_2005BandamaWest_Coast	173	173	184	202	207	207	183	183	161	175	269	269	199	199
Gpp	Ivory Coast	Bonon	Forest	Nov_2005	303	Bandama	West_Coast	f	Ivory CoastBononForestNov_2005BandamaWest_Coast	179	201	182	184	195	201	199	217	161	233	260	269	193	199
Gpp	Ivory Coast	Bonon	Forest	Nov_2005	303	Bandama	West_Coast	f	Ivory CoastBononForestNov_2005BandamaWest_Coast	173	201	176	176	199	213	203	211	185	213	260	272	199	199
Gpp	Ivory Coast	Bonon	Forest	Nov_2005	303	Bandama	West_Coast	f	Ivory CoastBononForestNov_2005BandamaWest_Coast	179	179	184	208	199	207	183	203	157	161	269	269	199	202
Gpp	Ivory Coast	Bonon	Forest	Nov_2005	303	Bandama	West_Coast	f	Ivory CoastBononForestNov_2005BandamaWest_Coast	185	203	192	202	195	215	185	215	183	183	263	269	196	208
